# Supplementary material for: Assessing the environmental impact of medicines in Italy using data from the Italian Medicines Agency
Source: Br J Clin Pharmacol. 2025 Mar 18;91(5):1297–305. doi: 10.1002/bcp.70046 (PMC12035592; doi:10.1002/bcp.70046)
Supplement: Supplementary file 2 — SUPPORTING INFORMATION DATA S1 Dataset and R script used for data processing and analysis in this study [file BCP-91-1297-s001.zip]

Archive with 7 entries (7 files):
- to share/ATC_DiAna.csv
- to share/consumption.xlsx
- to share/consumption_areas.xlsx
- to share/consumption_reg.xlsx
- to share/PNEC.xlsx
- to share/pop.xlsx
- to share/script_article.R
