# Supplementary material for: Assessing the environmental impact of medicines in Italy using data from the Italian Medicines Agency
Source: Br J Clin Pharmacol. 2025 Mar 18;91(5):1297–305. doi: 10.1002/bcp.70046 (PMC12035592; doi:10.1002/bcp.70046)
Supplement: Supplementary file 2 — SUPPORTING INFORMATION DATA S1 Dataset and R script used for data processing and analysis in this study [file BCP-91-1297-s001.zip › to share/ATC_DiAna.csv]

	Substance	code	primary_code	Lvl4	Lvl3	Lvl2	Lvl1	Class1	Class2	Class3	Class4
2154	lutetium (177lu) vipivotide tetraxetan	V10XX05	V10XX05	V10XX	V10X	V10	V	Various	Therapeutic radiopharmaceuticals	Other diagnostic radiopharmaceutical	Various therapeutic radiopharmaceuticals
1466	lutetium (177lu) dotatate	V10XX04	V10XX04	V10XX	V10X	V10	V	Various	Therapeutic radiopharmaceuticals	Other diagnostic radiopharmaceutical	Various therapeutic radiopharmaceuticals
994	radium-223 dichloride	V10XX03	V10XX03	V10XX	V10X	V10	V	Various	Therapeutic radiopharmaceuticals	Other diagnostic radiopharmaceutical	Various therapeutic radiopharmaceuticals
1582	ibritumomab tiuxetan	V10XX02	V10XX02	V10XX	V10X	V10	V	Various	Therapeutic radiopharmaceuticals	Other diagnostic radiopharmaceutical	Various therapeutic radiopharmaceuticals
2497	lutetium (lu 177)	V10XX	V10XX	V10XX	V10X	V10	V	Various	Therapeutic radiopharmaceuticals	Other diagnostic radiopharmaceutical	Various therapeutic radiopharmaceuticals
2908	tositumomab	V10XA53	V10XA53	V10XA	V10X	V10	V	Various	Therapeutic radiopharmaceuticals	Other diagnostic radiopharmaceutical	Iodine (131I) compounds
3010	iobenguane (131 i)	V10XA02	V09IX02	V10XA	V10X	V10	V	Various	Therapeutic radiopharmaceuticals	Other diagnostic radiopharmaceutical	Iodine (131I) compounds
3003	samarium (153 sm) lexidronam	V10BX02	V10BX02	V10BX	V10B	V10	V	Various	Therapeutic radiopharmaceuticals	Pain Palliation (bone seeking agents)	Various pain palliation radiopharmaceuticals
2554	strontium (89 sr) chloride	V10BX01	V10BX01	V10BX	V10B	V10	V	Various	Therapeutic radiopharmaceuticals	Pain Palliation (bone seeking agents)	Various pain palliation radiopharmaceuticals
809	gold (198 au)	V10AX06	V10AX06	V10AX	V10A	V10	V	Various	Therapeutic radiopharmaceuticals	Antiinflammatory agents	Other antiinflammatory therapeutic radiopharmaceuticals
1808	phosphorus	V10AX01	V10AX01	V10AX	V10A	V10	V	Various	Therapeutic radiopharmaceuticals	Antiinflammatory agents	Other antiinflammatory therapeutic radiopharmaceuticals
6158	iodinated (131 i) human serum albumin	V09XA03	V09XA03	V09XA	V09X	V09	V	Various	Diagnostic radiopharmaceuticals	Other diagnostic radiopharmaceuticals	Iodine (131I) compounds
6669	iodine (131 i) norcholesterol	V09XA01	V09XA01	V09XA	V09X	V09	V	Various	Diagnostic radiopharmaceuticals	Other diagnostic radiopharmaceuticals	Iodine (131I) compounds
3667	fluciclovine (18f)	V09IX12	V09IX12	V09IX	V09I	V09	V	Various	Diagnostic radiopharmaceuticals	Tumor detection	Other diagnostic radiopharmaceuticals for tumour detection
6129	gallium (68ga) edotreotide	V09IX09	V09IX09	V09IX	V09I	V09	V	Various	Diagnostic radiopharmaceuticals	Tumor detection	Other diagnostic radiopharmaceuticals for tumour detection
6116	fluorocholine (f18)	V09IX07	V09IX07	V09IX	V09I	V09	V	Various	Diagnostic radiopharmaceuticals	Tumor detection	Other diagnostic radiopharmaceuticals for tumour detection
3040	fludeoxyglucose (18f)	V09IX04	V09IX04	V09IX	V09I	V09	V	Various	Diagnostic radiopharmaceuticals	Tumor detection	Other diagnostic radiopharmaceuticals for tumour detection
3009	iobenguane (131 i)	V09IX02	V09IX02	V09IX	V09I	V09	V	Various	Diagnostic radiopharmaceuticals	Tumor detection	Other diagnostic radiopharmaceuticals for tumour detection
3394	iobenguane (123 i)	V09IX01	V09IX01	V09IX	V09I	V09	V	Various	Diagnostic radiopharmaceuticals	Tumor detection	Other diagnostic radiopharmaceuticals for tumour detection
2927	indium (111 in) pentetreotide	V09IB01	V09IB01	V09IB	V09I	V09	V	Various	Diagnostic radiopharmaceuticals	Tumor detection	Indium (111In) compounds
3082	technetium tc 99m tilmanocept	V09IA09	V09IA09	V09IA	V09I	V09	V	Various	Diagnostic radiopharmaceuticals	Tumor detection	Technetium (99mTc) compounds
5453	technetium-99m arcitumomab	V09IA06	V09IA06	V09IA	V09I	V09	V	Various	Diagnostic radiopharmaceuticals	Tumor detection	Technetium (99mTc) compounds
6302	technetium tc 99m depreotide	V09IA05	V09IA05	V09IA	V09I	V09	V	Various	Diagnostic radiopharmaceuticals	Tumor detection	Technetium (99mTc) compounds
4762	gallium (67 ga)	V09HX01	V09HX01	V09HX	V09H	V09	V	Various	Diagnostic radiopharmaceuticals	Inflammation and infection detection	Other diagnostic radiopharmaceuticals for inflammation and infection detection
3414	ammonia	V09GX05	V09GX05	V09GX	V09G	V09	V	Various	Diagnostic radiopharmaceuticals	Cardiovascular system	Other cardiovascular system diagnostic radiopharmaceuticals
3058	rubidium	V09GX04	V09GX04	V09GX	V09G	V09	V	Various	Diagnostic radiopharmaceuticals	Cardiovascular system	Other cardiovascular system diagnostic radiopharmaceuticals
3656	thallium	V09GX01	V09GX01	V09GX	V09G	V09	V	Various	Diagnostic radiopharmaceuticals	Cardiovascular system	Other cardiovascular system diagnostic radiopharmaceuticals
5272	iodinated (125 i) human serum albumin	V09GB02	V09GB02	V09GB	V09G	V09	V	Various	Diagnostic radiopharmaceuticals	Cardiovascular system	Iodine (125I) compounds
4343	technetium tc 99m albumin	V09GA04	V09GA04	V09GA	V09G	V09	V	Various	Diagnostic radiopharmaceuticals	Cardiovascular system	Technetium (99mTc) compounds
6305	technetium tc 99m teboroxime	V09GA03	V09GA03	V09GA	V09G	V09	V	Various	Diagnostic radiopharmaceuticals	Cardiovascular system	Technetium (99mTc) compounds
2037	technetium tc 99m tetrofosmin	V09GA02	V09GA02	V09GA	V09G	V09	V	Various	Diagnostic radiopharmaceuticals	Cardiovascular system	Technetium (99mTc) compounds
2635	technetium (99m tc) sestamibi	V09GA01	V09GA01	V09GA	V09G	V09	V	Various	Diagnostic radiopharmaceuticals	Cardiovascular system	Technetium (99mTc) compounds
2878	technetium (99mtc) pertechnetate	V09FX01	V09FX01	V09FX	V09F	V09	V	Various	Diagnostic radiopharmaceuticals	Thyroid preparations	Various thyroid diagnostic radiopharmaceuticals
6680	krypton (81m kr)	V09EX01	V09EX01	V09EX	V09E	V09	V	Various	Diagnostic radiopharmaceuticals	Respiratory system	Other respiratory system diagnostic radiopharmaceuticals
4617	macrosalb (99mtc)	V09EB01	V09EB01	V09EB	V09E	V09	V	Various	Diagnostic radiopharmaceuticals	Respiratory system	Technetium (99mTc), particles for injection
5324	technetium tc 99m pentetate	V09EA01	V09CA01	V09EA	V09E	V09	V	Various	Diagnostic radiopharmaceuticals	Respiratory system	Technetium (99mTc), inhalants
5059	technetium tc 99m sulfur colloid	V09DB05	V09DB05	V09DB	V09D	V09	V	Various	Diagnostic radiopharmaceuticals	Hepatic and reticulo-endothelial system	Technetium (99mTc), particles and colloids
3401	technetium tc 99m mebrofenin	V09DA04	V09DA04	V09DA	V09D	V09	V	Various	Diagnostic radiopharmaceuticals	Hepatic and reticulo-endothelial system	Technetium (99mTc) compounds
6303	technetium tc 99m disofenin	V09DA01	V09DA01	V09DA	V09D	V09	V	Various	Diagnostic radiopharmaceuticals	Hepatic and reticulo-endothelial system	Technetium (99mTc) compounds
5173	technetium tc 99m gluceptate	V09CA04	V09CA04	V09CA	V09C	V09	V	Various	Diagnostic radiopharmaceuticals	Renal system	Technetium (99mTc) compounds, renal
3320	technetium tc 99m mertiatide	V09CA03	V09CA03	V09CA	V09C	V09	V	Various	Diagnostic radiopharmaceuticals	Renal system	Technetium (99mTc) compounds, renal
5323	technetium tc 99m pentetate	V09CA01	V09CA01	V09CA	V09C	V09	V	Various	Diagnostic radiopharmaceuticals	Renal system	Technetium (99mTc) compounds, renal
4109	technetium tc 99m pyrophosphate	V09BA03	V09BA03	V09BA	V09B	V09	V	Various	Diagnostic radiopharmaceuticals	Skeleton	Technetium (99mTc) compounds, skeletal
3621	technetium tc 99m medronate	V09BA02	V09BA02	V09BA	V09B	V09	V	Various	Diagnostic radiopharmaceuticals	Skeleton	Technetium (99mTc) compounds, skeletal
3268	technetium tc 99m oxidronate	V09BA01	V09BA01	V09BA	V09B	V09	V	Various	Diagnostic radiopharmaceuticals	Skeleton	Technetium (99mTc) compounds, skeletal
6115	florbetaben (18f)	V09AX06	V09AX06	V09AX	V09A	V09	V	Various	Diagnostic radiopharmaceuticals	Central nervous system	Other central nervous system diagnostic radiopharmaceuticals
3857	florbetapir (18f)	V09AX05	V09AX05	V09AX	V09A	V09	V	Various	Diagnostic radiopharmaceuticals	Central nervous system	Other central nervous system diagnostic radiopharmaceuticals
3439	flutemetamol (18f)	V09AX04	V09AX04	V09AX	V09A	V09	V	Various	Diagnostic radiopharmaceuticals	Central nervous system	Other central nervous system diagnostic radiopharmaceuticals
2278	ioflupane (123i)	V09AB03	V09AB03	V09AB	V09A	V09	V	Various	Diagnostic radiopharmaceuticals	Central nervous system	Iodine (123I) compounds
4967	iofetamine (123 i)	V09AB01	V09AB01	V09AB	V09A	V09	V	Various	Diagnostic radiopharmaceuticals	Central nervous system	Iodine (123I) compounds
3729	iodine (123 i)	V09AB	V09AB	V09AB	V09A	V09	V	Various	Diagnostic radiopharmaceuticals	Central nervous system	Iodine (123I) compounds
4240	technetium tc 99m bicisate	V09AA02	V09AA02	V09AA	V09A	V09	V	Various	Diagnostic radiopharmaceuticals	Central nervous system	Technetium (99mTc) compounds
6304	technetium tc 99m exametazime	V09AA01	V09AA01	V09AA	V09A	V09	V	Various	Diagnostic radiopharmaceuticals	Central nervous system	Technetium (99mTc) compounds
2140	technetium tc 99m	V09	V09	V09	V09	V09	V	Various	Diagnostic radiopharmaceuticals	NA	NA
1766	chromium	V09	V09	V09	V09	V09	V	Various	Diagnostic radiopharmaceuticals	NA	NA
1857	sulfur hexafluoride	V08DA05	V08DA05	V08DA	V08D	V08	V	Various	Contrast media	Ultrasound contrast media	Ultrasound contrast media
6751	perflenapent	V08DA03	V08DA03	V08DA	V08D	V08	V	Various	Contrast media	Ultrasound contrast media	Ultrasound contrast media
1395	perflutren	V08DA	V08DA	V08DA	V08D	V08	V	Various	Contrast media	Ultrasound contrast media	Ultrasound contrast media
5873	perflubron	V08CX01	V08CX01	V08CX	V08C	V08	V	Various	Contrast media	Magnetic resonance imaging contrast media	Other magnetic resonance imaging contrast media
5026	ferumoxsil	V08CB01	V08CB01	V08CB	V08C	V08	V	Various	Contrast media	Magnetic resonance imaging contrast media	Superparamagnetic contrast media
3897	gadofosveset	V08CA11	V08CA11	V08CA	V08C	V08	V	Various	Contrast media	Magnetic resonance imaging contrast media	Paramagnetic contrast media
2300	gadoxetic acid	V08CA10	V08CA10	V08CA	V08C	V08	V	Various	Contrast media	Magnetic resonance imaging contrast media	Paramagnetic contrast media
1263	gadobutrol	V08CA09	V08CA09	V08CA	V08C	V08	V	Various	Contrast media	Magnetic resonance imaging contrast media	Paramagnetic contrast media
1139	gadobenic acid	V08CA08	V08CA08	V08CA	V08C	V08	V	Various	Contrast media	Magnetic resonance imaging contrast media	Paramagnetic contrast media
4004	ferric ammonium citrate	V08CA07	V08CA07	V08CA	V08C	V08	V	Various	Contrast media	Magnetic resonance imaging contrast media	Paramagnetic contrast media
1369	gadoversetamide	V08CA06	V08CA06	V08CA	V08C	V08	V	Various	Contrast media	Magnetic resonance imaging contrast media	Paramagnetic contrast media
1455	gadoteridol	V08CA04	V08CA04	V08CA	V08C	V08	V	Various	Contrast media	Magnetic resonance imaging contrast media	Paramagnetic contrast media
961	gadodiamide	V08CA03	V08CA03	V08CA	V08C	V08	V	Various	Contrast media	Magnetic resonance imaging contrast media	Paramagnetic contrast media
1511	gadoteric acid	V08CA02	V08CA02	V08CA	V08C	V08	V	Various	Contrast media	Magnetic resonance imaging contrast media	Paramagnetic contrast media
795	gadopentetic acid	V08CA01	V08CA01	V08CA	V08C	V08	V	Various	Contrast media	Magnetic resonance imaging contrast media	Paramagnetic contrast media
4765	iofendylate	V08AD04	V08AD04	V08AD	V08A	V08	V	Various	Contrast media	X-ray contrast media, iodinated	Non-watersoluble X-ray contrast media
6779	propyliodone	V08AD03	V08AD03	V08AD	V08A	V08	V	Various	Contrast media	X-ray contrast media, iodinated	Non-watersoluble X-ray contrast media
3560	iocetamic acid	V08AC07	V08AC07	V08AC	V08A	V08	V	Various	Contrast media	X-ray contrast media, iodinated	Watersoluble, hepatotropic X-ray contrast media
4817	iopanoic acid	V08AC06	V08AC06	V08AC	V08A	V08	V	Various	Contrast media	X-ray contrast media, iodinated	Watersoluble, hepatotropic X-ray contrast media
6160	iotroxic acid	V08AC02	V08AC02	V08AC	V08A	V08	V	Various	Contrast media	X-ray contrast media, iodinated	Watersoluble, hepatotropic X-ray contrast media
3272	ioxilan	V08AB12	V08AB12	V08AB	V08A	V08	V	Various	Contrast media	X-ray contrast media, iodinated	Watersoluble, nephrotropic, low osmolar X-ray contrast media
2281	iobitridol	V08AB11	V08AB11	V08AB	V08A	V08	V	Various	Contrast media	X-ray contrast media, iodinated	Watersoluble, nephrotropic, low osmolar X-ray contrast media
2032	iomeprol	V08AB10	V08AB10	V08AB	V08A	V08	V	Various	Contrast media	X-ray contrast media, iodinated	Watersoluble, nephrotropic, low osmolar X-ray contrast media
1355	iodixanol	V08AB09	V08AB09	V08AB	V08A	V08	V	Various	Contrast media	X-ray contrast media, iodinated	Watersoluble, nephrotropic, low osmolar X-ray contrast media
1802	ioversol	V08AB07	V08AB07	V08AB	V08A	V08	V	Various	Contrast media	X-ray contrast media, iodinated	Watersoluble, nephrotropic, low osmolar X-ray contrast media
4564	iotrolan	V08AB06	V08AB06	V08AB	V08A	V08	V	Various	Contrast media	X-ray contrast media, iodinated	Watersoluble, nephrotropic, low osmolar X-ray contrast media
1488	iopromide	V08AB05	V08AB05	V08AB	V08A	V08	V	Various	Contrast media	X-ray contrast media, iodinated	Watersoluble, nephrotropic, low osmolar X-ray contrast media
1346	iopamidol	V08AB04	V08AB04	V08AB	V08A	V08	V	Various	Contrast media	X-ray contrast media, iodinated	Watersoluble, nephrotropic, low osmolar X-ray contrast media
2773	ioxaglic acid	V08AB03	V08AB03	V08AB	V08A	V08	V	Various	Contrast media	X-ray contrast media, iodinated	Watersoluble, nephrotropic, low osmolar X-ray contrast media
951	iohexol	V08AB02	V08AB02	V08AB	V08A	V08	V	Various	Contrast media	X-ray contrast media, iodinated	Watersoluble, nephrotropic, low osmolar X-ray contrast media
6201	metrizamide	V08AB01	V08AB01	V08AB	V08A	V08	V	Various	Contrast media	X-ray contrast media, iodinated	Watersoluble, nephrotropic, low osmolar X-ray contrast media
4973	methiodal	V08AA09	V08AA09	V08AA	V08A	V08	V	Various	Contrast media	X-ray contrast media, iodinated	Watersoluble, nephrotropic, high osmolar X-ray contrast media
6157	iocarmic acid	V08AA08	V08AA08	V08AA	V08A	V08	V	Various	Contrast media	X-ray contrast media, iodinated	Watersoluble, nephrotropic, high osmolar X-ray contrast media
6670	ioglicic acid	V08AA06	V08AA06	V08AA	V08A	V08	V	Various	Contrast media	X-ray contrast media, iodinated	Watersoluble, nephrotropic, high osmolar X-ray contrast media
2792	ioxitalamic acid	V08AA05	V08AA05	V08AA	V08A	V08	V	Various	Contrast media	X-ray contrast media, iodinated	Watersoluble, nephrotropic, high osmolar X-ray contrast media
2791	iotalamic acid	V08AA04	V08AA04	V08AA	V08A	V08	V	Various	Contrast media	X-ray contrast media, iodinated	Watersoluble, nephrotropic, high osmolar X-ray contrast media
3719	iodamide	V08AA03	V08AA03	V08AA	V08A	V08	V	Various	Contrast media	X-ray contrast media, iodinated	Watersoluble, nephrotropic, high osmolar X-ray contrast media
6716	metrizoic acid	V08AA02	V08AA02	V08AA	V08A	V08	V	Various	Contrast media	X-ray contrast media, iodinated	Watersoluble, nephrotropic, high osmolar X-ray contrast media
2542	diatrizoic acid	V08AA01	V08AA01	V08AA	V08A	V08	V	Various	Contrast media	X-ray contrast media, iodinated	Watersoluble, nephrotropic, high osmolar X-ray contrast media
1849	contrast media, unspecified	V08	V08	V08	V08	V08	V	Various	Contrast media	NA	NA
2672	other non-therapeutic products	V07A	V07A	V07A	V07A	V07	V	Various	All other non-therapeutic products	All other non-therapeutic products	NA
2336	valine	V06DD	V06DD	V06DD	V06D	V06	V	Various	General nutrients	Other nutrients	NA
2263	tyrosine	V06DD	V06DD	V06DD	V06D	V06	V	Various	General nutrients	Other nutrients	NA
2335	threonine	V06DD	V06DD	V06DD	V06D	V06	V	Various	General nutrients	Other nutrients	NA
2716	theanine	V06DD	V06DD	V06DD	V06D	V06	V	Various	General nutrients	Other nutrients	NA
1901	taurine	V06DD	V06DD	V06DD	V06D	V06	V	Various	General nutrients	Other nutrients	NA
3160	phenylpyruvic acid	V06DD	V06DD	V06DD	V06D	V06	V	Various	General nutrients	Other nutrients	NA
2332	phenylalanine	V06DD	V06DD	V06DD	V06D	V06	V	Various	General nutrients	Other nutrients	NA
2331	leucine	V06DD	V06DD	V06DD	V06D	V06	V	Various	General nutrients	Other nutrients	NA
2330	isoleucine	V06DD	V06DD	V06DD	V06D	V06	V	Various	General nutrients	Other nutrients	NA
2329	histidine	V06DD	V06DD	V06DD	V06D	V06	V	Various	General nutrients	Other nutrients	NA
3159	desmeninol	V06DD	V06DD	V06DD	V06D	V06	V	Various	General nutrients	Other nutrients	NA
3158	calcium (rs)-4-methyl-2-oxovalerianat	V06DD	V06DD	V06DD	V06D	V06	V	Various	General nutrients	Other nutrients	NA
1705	arginine	V06DD	V06DD	V06DD	V06D	V06	V	Various	General nutrients	Other nutrients	Amino acids
3157	(rs)-3-methyl-2-oxobutyric acid calcium	V06DD	V06DD	V06DD	V06D	V06	V	Various	General nutrients	Other nutrients	NA
3156	(rs)-3 methyl-2-oxovalerianic acid calcium	V06DD	V06DD	V06DD	V06D	V06	V	Various	General nutrients	Other nutrients	NA
2405	fructose	V06DC02	V06DC02	V06DC	V06D	V06	V	Various	General nutrients	Other nutrients	Carbohydrates
175	glucose	V06DC01	B05CX01	V06DC	V06D	V06	V	Various	General nutrients	Other nutrients	Carbohydrates
845	nutrients, unspecified	V06	V06	V06	V06	V06	V	Various	General nutrients	NA	NA
2045	carbon monoxide	V04CX08	V04CX08	V04CX	V04C	V04	V	Various	Diagnostic agents	Other diagnostics	Other diagnostic agents
4161	edrophonium	V04CX07	V04CX07	V04CX	V04C	V04	V	Various	Diagnostic agents	Other diagnostics	Other diagnostic agents
4005	hexaminolevulinate	V04CX06	V04CX06	V04CX	V04C	V04	V	Various	Diagnostic agents	Other diagnostics	Other diagnostic agents
1370	urea	V04CX05	V04CX05	V04CX	V04C	V04	V	Various	Diagnostic agents	Other diagnostics	Other diagnostic agents
1012	mannitol	V04CX04	R05CB16	V04CX	V04C	V04	V	Various	Diagnostic agents	Other diagnostics	Other diagnostic agents
3593	methacholine	V04CX03	V04CX03	V04CX	V04C	V04	V	Various	Diagnostic agents	Other diagnostics	Other diagnostic agents
29	vitamin b9	V04CX02	B03BB01	V04CX	V04C	V04	V	Various	Diagnostic agents	Other diagnostics	Other diagnostic agents
3047	indocyanine green	V04CX01	V04CX01	V04CX	V04C	V04	V	Various	Diagnostic agents	Other diagnostics	Other diagnostic agents
2343	gonadorelin	V04CM01	H01CA01	V04CM	V04C	V04	V	Various	Diagnostic agents	Other diagnostics	Tests for fertility disturbances
6012	bentiromide	V04CK03	V04CK03	V04CK	V04C	V04	V	Various	Diagnostic agents	Other diagnostics	Tests for pancreatic function
4540	secretin	V04CK01	V04CK01	V04CK	V04C	V04	V	Various	Diagnostic agents	Other diagnostics	Tests for pancreatic function
4371	protirelin	V04CJ02	V04CJ02	V04CJ	V04C	V04	V	Various	Diagnostic agents	Other diagnostics	Tests for thyreoidea function
4783	thyrotropin	V04CJ01	V04CJ01	V04CJ	V04C	V04	V	Various	Diagnostic agents	Other diagnostics	Tests for thyreoidea function
5352	aminohippuric acid	V04CH30	V04CH30	V04CH	V04C	V04	V	Various	Diagnostic agents	Other diagnostics	Tests for renal function and ureteral injuries
6662	indigo carmine	V04CH02	V04CH02	V04CH	V04C	V04	V	Various	Diagnostic agents	Other diagnostics	Tests for renal function and ureteral injuries
2485	inulin	V04CH01	V04CH01	V04CH	V04C	V04	V	Various	Diagnostic agents	Other diagnostics	Tests for renal function and ureteral injuries
1650	methylthioninium	V04CG05	V03AB17	V04CG	V04C	V04	V	Various	Diagnostic agents	Other diagnostics	Tests for gastric secretion
6749	pentagastrin	V04CG04	V04CG04	V04CG	V04C	V04	V	Various	Diagnostic agents	Other diagnostics	Tests for gastric secretion
3938	betazole	V04CG02	V04CG02	V04CG	V04C	V04	V	Various	Diagnostic agents	Other diagnostics	Tests for gastric secretion
1761	tuberculin	V04CF01	V04CF01	V04CF	V04C	V04	V	Various	Diagnostic agents	Other diagnostics	Tuberculosis diagnostics
4439	galactose	V04CE01	V04CE01	V04CE	V04C	V04	V	Various	Diagnostic agents	Other diagnostics	Tests for liver functional capacity
5424	macimorelin	V04CD06	V04CD06	V04CD	V04C	V04	V	Various	Diagnostic agents	Other diagnostics	Tests for pituitary function
5171	somatorelin	V04CD05	V04CD05	V04CD	V04C	V04	V	Various	Diagnostic agents	Other diagnostics	Tests for pituitary function
4557	corticorelin	V04CD04	V04CD04	V04CD	V04C	V04	V	Various	Diagnostic agents	Other diagnostics	Tests for pituitary function
3906	sermorelin	V04CD03	H01AC04	V04CD	V04C	V04	V	Various	Diagnostic agents	Other diagnostics	Tests for pituitary function
2057	metyrapone	V04CD01	V04CD01	V04CD	V04C	V04	V	Various	Diagnostic agents	Other diagnostics	Tests for pituitary function
3108	sincalide	V04CC03	V04CC03	V04CC	V04C	V04	V	Various	Diagnostic agents	Other diagnostics	Tests for bile duct patency
2002	sorbitol	V04CC01	B05CX02	V04CC	V04C	V04	V	Various	Diagnostic agents	Other diagnostics	Tests for bile duct patency
174	glucose	V04CA02	B05CX01	V04CA	V04C	V04	V	Various	Diagnostic agents	Other diagnostics	Tests for diabetes
2219	tolbutamide	V04CA01	A10BB03	V04CA	V04C	V04	V	Various	Diagnostic agents	Other diagnostics	Tests for diabetes
477	ethanol	V03AZ01	D08AX08	V03AZ	V03A	V03	V	Various	All other products	All other therapeutics	Nerve depressants
776	cobicistat	V03AX03	V03AX03	V03AX	V03A	V03	V	Various	All other products	All other therapeutics	Other therapeutic products
2847	nalfurafine	V03AX02	V03AX02	V03AX	V03A	V03	V	Various	All other products	All other therapeutics	Other therapeutic products
2950	nitrogen	V03AN04	V03AN04	V03AN	V03A	V03	V	Various	All other products	All other therapeutics	Medical gases
3388	helium	V03AN03	V03AN03	V03AN	V03A	V03	V	Various	All other products	All other therapeutics	Medical gases
2834	carbon dioxide	V03AN02	V03AN02	V03AN	V03A	V03	V	Various	All other products	All other therapeutics	Medical gases
346	oxygen	V03AN01	V03AN01	V03AN	V03A	V03	V	Various	All other products	All other therapeutics	Medical gases
1720	diazoxide	V03AH01	C02DA01	V03AH	V03A	V03	V	Various	All other products	All other therapeutics	Drugs for treatment of hypoglycemia
1426	sodium phosphate	V03AG05	B05XA09	V03AG	V03A	V03	V	Various	All other products	All other therapeutics	Drugs for treatment of hypercalcemia
2872	trilaciclib	V03AF12	V03AF12	V03AF	V03A	V03	V	Various	All other products	All other therapeutics	Detoxifying agents for antineoplastic treatment
2632	glucarpidase	V03AF09	V03AF09	V03AF	V03A	V03	V	Various	All other products	All other therapeutics	Detoxifying agents for antineoplastic treatment
2498	palifermin	V03AF08	V03AF08	V03AF	V03A	V03	V	Various	All other products	All other therapeutics	Detoxifying agents for antineoplastic treatment
1211	rasburicase	V03AF07	V03AF07	V03AF	V03A	V03	V	Various	All other products	All other therapeutics	Detoxifying agents for antineoplastic treatment
2084	amifostine	V03AF05	V03AF05	V03AF	V03A	V03	V	Various	All other products	All other therapeutics	Detoxifying agents for antineoplastic treatment
1002	levofolinic acid	V03AF04	V03AF04	V03AF	V03A	V03	V	Various	All other products	All other therapeutics	Detoxifying agents for antineoplastic treatment
1700	dexrazoxane	V03AF02	V03AF02	V03AF	V03A	V03	V	Various	All other products	All other therapeutics	Detoxifying agents for antineoplastic treatment
771	mesna	V03AF01	R05CB05	V03AF	V03A	V03	V	Various	All other products	All other therapeutics	Detoxifying agents for antineoplastic treatment
391	folinic acid	V03AF	V03AF	V03AF	V03A	V03	V	Various	All other products	All other therapeutics	Detoxifying agents for antineoplastic treatment
1949	sodium zirconium cyclosilicate	V03AE10	V03AE10	V03AE	V03A	V03	V	Various	All other products	All other therapeutics	Drugs for treatment of hyperkalemia and hyperphosphatemia
735	patiromer	V03AE09	V03AE09	V03AE	V03A	V03	V	Various	All other products	All other therapeutics	Drugs for treatment of hyperkalemia and hyperphosphatemia
931	calcium acetate	V03AE07	V03AE07	V03AE	V03A	V03	V	Various	All other products	All other therapeutics	Drugs for treatment of hyperkalemia and hyperphosphatemia
3284	colestilan	V03AE06	V03AE06	V03AE	V03A	V03	V	Various	All other products	All other therapeutics	Drugs for treatment of hyperkalemia and hyperphosphatemia
1524	sucroferric oxyhydroxide	V03AE05	V03AE05	V03AE	V03A	V03	V	Various	All other products	All other therapeutics	Drugs for treatment of hyperkalemia and hyperphosphatemia
1127	lanthanum carbonate	V03AE03	V03AE03	V03AE	V03A	V03	V	Various	All other products	All other therapeutics	Drugs for treatment of hyperkalemia and hyperphosphatemia
906	sevelamer	V03AE02	V03AE02	V03AE	V03A	V03	V	Various	All other products	All other therapeutics	Drugs for treatment of hyperkalemia and hyperphosphatemia
1515	polystyrene sulfonate	V03AE01	V03AE01	V03AE	V03A	V03	V	Various	All other products	All other therapeutics	Drugs for treatment of hyperkalemia and hyperphosphatemia
486	deferasirox	V03AC03	V03AC03	V03AC	V03A	V03	V	Various	All other products	All other therapeutics	Iron chelating agents
1305	deferiprone	V03AC02	V03AC02	V03AC	V03A	V03	V	Various	All other products	All other therapeutics	Iron chelating agents
1643	deferoxamine	V03AC01	V03AC01	V03AC	V03A	V03	V	Various	All other products	All other therapeutics	Iron chelating agents
2191	andexanet alfa	V03AB38	V03AB38	V03AB	V03A	V03	V	Various	All other products	All other therapeutics	Antidotes
1691	idarucizumab	V03AB37	V03AB37	V03AB	V03A	V03	V	Various	All other products	All other therapeutics	Antidotes
2608	phentolamine	V03AB36	C04AB01	V03AB	V03A	V03	V	Various	All other products	All other therapeutics	Antidotes
1565	sugammadex	V03AB35	V03AB35	V03AB	V03A	V03	V	Various	All other products	All other therapeutics	Antidotes
2829	fomepizole	V03AB34	V03AB34	V03AB	V03A	V03	V	Various	All other products	All other therapeutics	Antidotes
1379	glutathione	V03AB32	V03AB32	V03AB	V03A	V03	V	Various	All other products	All other therapeutics	Antidotes
1944	methionine	V03AB26	V03AB26	V03AB	V03A	V03	V	Various	All other products	All other therapeutics	Antidotes
1840	flumazenil	V03AB25	V03AB25	V03AB	V03A	V03	V	Various	All other products	All other therapeutics	Antidotes
2940	digoxin-specific antibody fragments	V03AB24	V03AB24	V03AB	V03A	V03	V	Various	All other products	All other therapeutics	Antidotes
732	acetylcysteine	V03AB23	R05CB01	V03AB	V03A	V03	V	Various	All other products	All other therapeutics	Antidotes
3483	amyl nitrite	V03AB22	V03AB22	V03AB	V03A	V03	V	Various	All other products	All other therapeutics	Antidotes
3112	physostigmine	V03AB19	S01EB05	V03AB	V03A	V03	V	Various	All other products	All other therapeutics	Antidotes
2730	potassium permanganate	V03AB18	D08AX06	V03AB	V03A	V03	V	Various	All other products	All other therapeutics	Antidotes
1649	methylthioninium	V03AB17	V03AB17	V03AB	V03A	V03	V	Various	All other products	All other therapeutics	Antidotes
476	ethanol	V03AB16	D08AX08	V03AB	V03A	V03	V	Various	All other products	All other therapeutics	Antidotes
555	naloxone	V03AB15	A06AH04	V03AB	V03A	V03	V	Various	All other products	All other therapeutics	Antidotes
1487	protamine	V03AB14	V03AB14	V03AB	V03A	V03	V	Various	All other products	All other therapeutics	Antidotes
6733	obidoxime	V03AB13	V03AB13	V03AB	V03A	V03	V	Various	All other products	All other therapeutics	Antidotes
4561	dimercaprol	V03AB09	V03AB09	V03AB	V03A	V03	V	Various	All other products	All other therapeutics	Antidotes
3697	sodium nitrite	V03AB08	V03AB08	V03AB	V03A	V03	V	Various	All other products	All other therapeutics	Antidotes
2214	sodium thiosulfate	V03AB06	V03AB06	V03AB	V03A	V03	V	Various	All other products	All other therapeutics	Antidotes
3746	pralidoxime	V03AB04	V03AB04	V03AB	V03A	V03	V	Various	All other products	All other therapeutics	Antidotes
2682	edetic acid	V03AB03	V03AB03	V03AB	V03A	V03	V	Various	All other products	All other therapeutics	Antidotes
3059	allergens, animals	V01AA11	V01AA11	V01AA	V01A	V01	V	Various	Allergens	Allergens	Allergen extracts
3935	allergens, insects	V01AA07	V01AA07	V01AA	V01A	V01	V	Various	Allergens	Allergens	Allergen extracts
2474	yeast	V01AA04	V01AA04	V01AA	V01A	V01	V	Various	Allergens	Allergens	Allergen extracts
2050	allergens, house dust & mite	V01AA03	V01AA03	V01AA	V01A	V01	V	Various	Allergens	Allergens	Allergen extracts
2257	allergens, unspecified	V01AA	V01AA	V01AA	V01A	V01	V	Various	Allergens	Allergens	Allergen extracts
581	betamethasone	S03BA03	H02AB01	S03BA	S03B	S03	S	Sensory	Ophtalmologicals	Corticosteroids	Corticosteroids
40	prednisolone	S03BA02	H02AB06	S03BA	S03B	S03	S	Sensory	Ophtalmologicals	Corticosteroids	Corticosteroids
22	dexamethasone	S03BA01	H02AB02	S03BA	S03B	S03	S	Sensory	Ophtalmologicals	Corticosteroids	Corticosteroids
1389	chloramphenicol	S03AA08	J01BA01	S03AA	S03A	S03	S	Sensory	Ophtalmologicals	Antiinfectives	Antiinfectives
169	ciprofloxacin	S03AA07	J01MA02	S03AA	S03A	S03	S	Sensory	Ophtalmologicals	Antiinfectives	Antiinfectives
618	gentamicin	S03AA06	J01GB03	S03AA	S03A	S03	S	Sensory	Ophtalmologicals	Antiinfectives	Antiinfectives
3096	hexamidine	S03AA05	R01AX07	S03AA	S03A	S03	S	Sensory	Ophtalmologicals	Antiinfectives	Antiinfectives
754	chlorhexidine	S03AA04	R02AA05	S03AA	S03A	S03	S	Sensory	Ophtalmologicals	Antiinfectives	Antiinfectives
1821	polymyxin b	S03AA03	J01XB02	S03AA	S03A	S03	S	Sensory	Ophtalmologicals	Antiinfectives	Antiinfectives
1259	tetracycline	S03AA02	J01AA07	S03AA	S03A	S03	S	Sensory	Ophtalmologicals	Antiinfectives	Antiinfectives
1547	neomycin	S03AA01	J01GB05	S03AA	S03A	S03	S	Sensory	Ophtalmologicals	Antiinfectives	Antiinfectives
2669	cinchocaine	S02DA04	N01BB06	S02DA	S02D	S02	S	Sensory	Otologicals	Other otologicals	Analgesics and anesthetics
3274	phenazone	S02DA03	N02BB01	S02DA	S02D	S02	S	Sensory	Otologicals	Other otologicals	Analgesics and anesthetics
651	cocaine	S02DA02	N01BC01	S02DA	S02D	S02	S	Sensory	Otologicals	Other otologicals	Analgesics and anesthetics
262	lidocaine	S02DA01	N01BB02	S02DA	S02D	S02	S	Sensory	Otologicals	Other otologicals	Analgesics and anesthetics
1414	fluocinolone	S02BA08	C05AA10	S02BA	S02B	S02	S	Sensory	Otologicals	Corticosteroids	Corticosteroids
580	betamethasone	S02BA07	H02AB01	S02BA	S02B	S02	S	Sensory	Otologicals	Corticosteroids	Corticosteroids
21	dexamethasone	S02BA06	H02AB02	S02BA	S02B	S02	S	Sensory	Otologicals	Corticosteroids	Corticosteroids
39	prednisolone	S02BA03	H02AB06	S02BA	S02B	S02	S	Sensory	Otologicals	Corticosteroids	Corticosteroids
193	hydrocortisone	S02BA01	H02AB09	S02BA	S02B	S02	S	Sensory	Otologicals	Corticosteroids	Corticosteroids
3556	cefmenoxime	S02AA18	J01DD05	S02AA	S02A	S02	S	Sensory	Otologicals	Antiinfectives	Antiinfectives
1437	fosfomycin	S02AA17	J01XX01	S02AA	S02A	S02	S	Sensory	Otologicals	Antiinfectives	Antiinfectives
848	ofloxacin	S02AA16	J01MA01	S02AA	S02A	S02	S	Sensory	Otologicals	Antiinfectives	Antiinfectives
168	ciprofloxacin	S02AA15	J01MA02	S02AA	S02A	S02	S	Sensory	Otologicals	Antiinfectives	Antiinfectives
617	gentamicin	S02AA14	J01GB03	S02AA	S02A	S02	S	Sensory	Otologicals	Antiinfectives	Antiinfectives
1079	miconazole	S02AA13	J02AB01	S02AA	S02A	S02	S	Sensory	Otologicals	Antiinfectives	Antiinfectives
2970	rifamycin	S02AA12	J04AB03	S02AA	S02A	S02	S	Sensory	Otologicals	Antiinfectives	Antiinfectives
1820	polymyxin b	S02AA11	J01XB02	S02AA	S02A	S02	S	Sensory	Otologicals	Antiinfectives	Antiinfectives
2376	acetic acid	S02AA10	G01AD02	S02AA	S02A	S02	S	Sensory	Otologicals	Antiinfectives	Antiinfectives
753	chlorhexidine	S02AA09	R02AA05	S02AA	S02A	S02	S	Sensory	Otologicals	Antiinfectives	Antiinfectives
1258	tetracycline	S02AA08	J01AA07	S02AA	S02A	S02	S	Sensory	Otologicals	Antiinfectives	Antiinfectives
1546	neomycin	S02AA07	J01GB05	S02AA	S02A	S02	S	Sensory	Otologicals	Antiinfectives	Antiinfectives
2118	hydrogen peroxide	S02AA06	D08AX01	S02AA	S02A	S02	S	Sensory	Otologicals	Antiinfectives	Antiinfectives
3348	clioquinol	S02AA05	P01AA02	S02AA	S02A	S02	S	Sensory	Otologicals	Antiinfectives	Antiinfectives
5188	aluminium acetotartrate	S02AA04	S02AA04	S02AA	S02A	S02	S	Sensory	Otologicals	Antiinfectives	Antiinfectives
2204	boric acid	S02AA03	S02AA03	S02AA	S02A	S02	S	Sensory	Otologicals	Antiinfectives	Antiinfectives
3500	nitrofural	S02AA02	P01CC02	S02AA	S02A	S02	S	Sensory	Otologicals	Antiinfectives	Antiinfectives
1388	chloramphenicol	S02AA01	J01BA01	S02AA	S02A	S02	S	Sensory	Otologicals	Antiinfectives	Antiinfectives
283	varenicline	S01XA28	N07BA03	S01XA	S01X	S01	S	Sensory	Ophtalmologicals	Other ophtalmologicals	Other ophthalmologicals
2560	voretigene neparvovec	S01XA27	S01XA27	S01XA	S01X	S01	S	Sensory	Ophtalmologicals	Other ophtalmologicals	Other ophthalmologicals
857	lifitegrast	S01XA25	S01XA25	S01XA	S01X	S01	S	Sensory	Ophtalmologicals	Other ophtalmologicals	Other ophthalmologicals
1154	cenegermin	S01XA24	S01XA24	S01XA	S01X	S01	S	Sensory	Ophtalmologicals	Other ophtalmologicals	Other ophthalmologicals
531	sirolimus	S01XA23	L01EG04	S01XA	S01X	S01	S	Sensory	Ophtalmologicals	Other ophtalmologicals	Other ophthalmologicals
2173	ocriplasmin	S01XA22	S01XA22	S01XA	S01X	S01	S	Sensory	Ophtalmologicals	Other ophtalmologicals	Other ophthalmologicals
1894	mercaptamine	S01XA21	A16AA04	S01XA	S01X	S01	S	Sensory	Ophtalmologicals	Other ophtalmologicals	Other ophthalmologicals
1158	artificial tears	S01XA20	S01XA20	S01XA	S01X	S01	S	Sensory	Ophtalmologicals	Other ophtalmologicals	Other ophthalmologicals
151	ciclosporin	S01XA18	L04AD01	S01XA	S01X	S01	S	Sensory	Ophtalmologicals	Other ophtalmologicals	Other ophthalmologicals
2025	low molecular weight heparin	S01XA14	B01AB01	S01XA	S01X	S01	S	Sensory	Ophtalmologicals	Other ophtalmologicals	Other ophthalmologicals
353	heparin	S01XA14	C05BA03	S01XA	S01X	S01	S	Sensory	Ophtalmologicals	Other ophtalmologicals	Other ophthalmologicals
712	alteplase	S01XA13	B01AD02	S01XA	S01X	S01	S	Sensory	Ophtalmologicals	Other ophtalmologicals	Other ophthalmologicals
663	vitamin b5	S01XA12	A11HA30	S01XA	S01X	S01	S	Sensory	Ophtalmologicals	Other ophtalmologicals	Other ophthalmologicals
2370	dexpanthenol	S01XA12	D03AX03	S01XA	S01X	S01	S	Sensory	Ophtalmologicals	Other ophtalmologicals	Other ophthalmologicals
2765	nandrolone	S01XA11	A14AB01	S01XA	S01X	S01	S	Sensory	Ophtalmologicals	Other ophtalmologicals	Other ophthalmologicals
2861	inosine	S01XA10	G01AX02	S01XA	S01X	S01	S	Sensory	Ophtalmologicals	Other ophtalmologicals	Other ophthalmologicals
731	acetylcysteine	S01XA08	R05CB01	S01XA	S01X	S01	S	Sensory	Ophtalmologicals	Other ophtalmologicals	Other ophthalmologicals
3422	ethylmorphine	S01XA06	R05DA01	S01XA	S01X	S01	S	Sensory	Ophtalmologicals	Other ophtalmologicals	Other ophthalmologicals
1900	guaiazulene	S01XA01	S01XA01	S01XA	S01X	S01	S	Sensory	Ophtalmologicals	Other ophtalmologicals	Other ophthalmologicals
2815	faricimab	S01LA09	S01LA09	S01LA	S01L	S01	S	Sensory	Ophtalmologicals	Ocular vascular agents	Antineovascularisation agents
144	bevacizumab	S01LA08	L01FG01	S01LA	S01L	S01	S	Sensory	Ophtalmologicals	Ocular vascular agents	Antineovascularisation agents
1172	brolucizumab	S01LA06	S01LA06	S01LA	S01L	S01	S	Sensory	Ophtalmologicals	Ocular vascular agents	Antineovascularisation agents
401	aflibercept	S01LA05	L01XX44	S01LA	S01L	S01	S	Sensory	Ophtalmologicals	Ocular vascular agents	Antineovascularisation agents
463	ranibizumab	S01LA04	S01LA04	S01LA	S01L	S01	S	Sensory	Ophtalmologicals	Ocular vascular agents	Antineovascularisation agents
2347	pegaptanib	S01LA03	S01LA03	S01LA	S01L	S01	S	Sensory	Ophtalmologicals	Ocular vascular agents	Antineovascularisation agents
5984	anecortave	S01LA02	S01LA02	S01LA	S01L	S01	S	Sensory	Ophtalmologicals	Ocular vascular agents	Antineovascularisation agents
1578	verteporfin	S01LA01	S01LA01	S01LA	S01L	S01	S	Sensory	Ophtalmologicals	Ocular vascular agents	Antineovascularisation agents
3454	trypan blue	S01KX02	S01KX02	S01KX	S01K	S01	S	Sensory	Ophtalmologicals	Surgical aids	Other surgical aids
3322	chymotrypsin	S01KX01	B06AA04	S01KX	S01K	S01	S	Sensory	Ophtalmologicals	Surgical aids	Other surgical aids
1153	hypromellose	S01KA02	S01KA02	S01KA	S01K	S01	S	Sensory	Ophtalmologicals	Surgical aids	Viscoelastic substances
1277	hyaluronic acid	S01KA01	M09AX01	S01KA	S01K	S01	S	Sensory	Ophtalmologicals	Surgical aids	Viscoelastic substances
2390	fluorescein	S01JA01	S01JA01	S01JA	S01J	S01	S	Sensory	Ophtalmologicals	Diagnostic agents	Colouring agents
261	lidocaine	S01HA07	N01BB02	S01HA	S01H	S01	S	Sensory	Ophtalmologicals	Local anesthetics	Local anesthetics
2668	cinchocaine	S01HA06	N01BB06	S01HA	S01H	S01	S	Sensory	Ophtalmologicals	Local anesthetics	Local anesthetics
2459	procaine	S01HA05	N01BA02	S01HA	S01H	S01	S	Sensory	Ophtalmologicals	Local anesthetics	Local anesthetics
2399	proxymetacaine	S01HA04	S01HA04	S01HA	S01H	S01	S	Sensory	Ophtalmologicals	Local anesthetics	Local anesthetics
2212	tetracaine	S01HA03	N01BA03	S01HA	S01H	S01	S	Sensory	Ophtalmologicals	Local anesthetics	Local anesthetics
2992	oxybuprocaine	S01HA02	D04AB03	S01HA	S01H	S01	S	Sensory	Ophtalmologicals	Local anesthetics	Local anesthetics
650	cocaine	S01HA01	N01BC01	S01HA	S01H	S01	S	Sensory	Ophtalmologicals	Local anesthetics	Local anesthetics
1170	bilastine	S01GX13	R06AX29	S01GX	S01G	S01	S	Sensory	Ophtalmologicals	Decongestants	Other antiallergics
115	cetirizine	S01GX12	R06AE07	S01GX	S01G	S01	S	Sensory	Ophtalmologicals	Decongestants	Other antiallergics
2172	alcaftadine	S01GX11	S01GX11	S01GX	S01G	S01	S	Sensory	Ophtalmologicals	Decongestants	Other antiallergics
1381	epinastine	S01GX10	R06AX24	S01GX	S01G	S01	S	Sensory	Ophtalmologicals	Decongestants	Other antiallergics
673	olopatadine	S01GX09	R01AC08	S01GX	S01G	S01	S	Sensory	Ophtalmologicals	Decongestants	Other antiallergics
1104	ketotifen	S01GX08	R06AX17	S01GX	S01G	S01	S	Sensory	Ophtalmologicals	Decongestants	Other antiallergics
764	azelastine	S01GX07	R01AC03	S01GX	S01G	S01	S	Sensory	Ophtalmologicals	Decongestants	Other antiallergics
3717	emedastine	S01GX06	S01GX06	S01GX	S01G	S01	S	Sensory	Ophtalmologicals	Decongestants	Other antiallergics
3995	lodoxamide	S01GX05	S01GX05	S01GX	S01G	S01	S	Sensory	Ophtalmologicals	Decongestants	Other antiallergics
2980	nedocromil	S01GX04	R01AC07	S01GX	S01G	S01	S	Sensory	Ophtalmologicals	Decongestants	Other antiallergics
4201	spaglumic acid	S01GX03	R01AC05	S01GX	S01G	S01	S	Sensory	Ophtalmologicals	Decongestants	Other antiallergics
2356	levocabastine	S01GX02	R01AC02	S01GX	S01G	S01	S	Sensory	Ophtalmologicals	Decongestants	Other antiallergics
1193	cromoglicic acid	S01GX01	R01AC01	S01GX	S01G	S01	S	Sensory	Ophtalmologicals	Decongestants	Other antiallergics
703	brimonidine	S01GA07	D11AX21	S01GA	S01G	S01	S	Sensory	Ophtalmologicals	Decongestants	Sympathomimetics used as decongestants
4828	oxedrine	S01GA06	C01CA08	S01GA	S01G	S01	S	Sensory	Ophtalmologicals	Decongestants	Sympathomimetics used as decongestants
1219	phenylephrine	S01GA05	C01CA06	S01GA	S01G	S01	S	Sensory	Ophtalmologicals	Decongestants	Sympathomimetics used as decongestants
1443	oxymetazoline	S01GA04	R01AA05	S01GA	S01G	S01	S	Sensory	Ophtalmologicals	Decongestants	Sympathomimetics used as decongestants
1966	xylometazoline	S01GA03	R01AA07	S01GA	S01G	S01	S	Sensory	Ophtalmologicals	Decongestants	Sympathomimetics used as decongestants
1734	tetryzoline	S01GA02	R01AA06	S01GA	S01G	S01	S	Sensory	Ophtalmologicals	Decongestants	Sympathomimetics used as decongestants
1573	naphazoline	S01GA01	R01AA08	S01GA	S01G	S01	S	Sensory	Ophtalmologicals	Decongestants	Sympathomimetics used as decongestants
6151	ibopamine	S01FB03	C01CA16	S01FB	S01F	S01	S	Sensory	Ophtalmologicals	Mydriatics	Sympathomimetics excl. antiglaucoma preparations
1472	ephedrine	S01FB02	C01CA26	S01FB	S01F	S01	S	Sensory	Ophtalmologicals	Mydriatics	Sympathomimetics excl. antiglaucoma preparations
1218	phenylephrine	S01FB01	C01CA06	S01FB	S01F	S01	S	Sensory	Ophtalmologicals	Mydriatics	Sympathomimetics excl. antiglaucoma preparations
1596	tropicamide	S01FA06	S01FA06	S01FA	S01F	S01	S	Sensory	Ophtalmologicals	Mydriatics	Anticholinergics
2094	homatropine	S01FA05	S01FA05	S01FA	S01F	S01	S	Sensory	Ophtalmologicals	Mydriatics	Anticholinergics
2029	cyclopentolate	S01FA04	S01FA04	S01FA	S01F	S01	S	Sensory	Ophtalmologicals	Mydriatics	Anticholinergics
4667	methylscopolamine	S01FA03	A03BB03	S01FA	S01F	S01	S	Sensory	Ophtalmologicals	Mydriatics	Anticholinergics
997	scopolamine	S01FA02	N05CM05	S01FA	S01F	S01	S	Sensory	Ophtalmologicals	Mydriatics	Anticholinergics
807	atropine	S01FA01	A03BA01	S01FA	S01F	S01	S	Sensory	Ophtalmologicals	Mydriatics	Anticholinergics
3199	ripasudil	S01EX07	S01EX07	S01EX	S01E	S01	S	Sensory	Ophtalmologicals	Antiglaucoma	Other antiglaucoma preparations
1947	netarsudil	S01EX05	S01EX05	S01EX	S01E	S01	S	Sensory	Ophtalmologicals	Antiglaucoma	Other antiglaucoma preparations
4871	dapiprazole	S01EX02	S01EX02	S01EX	S01E	S01	S	Sensory	Ophtalmologicals	Antiglaucoma	Other antiglaucoma preparations
4610	guanethidine	S01EX01	C02CC02	S01EX	S01E	S01	S	Sensory	Ophtalmologicals	Antiglaucoma	Other antiglaucoma preparations
2382	latanoprostene bunod	S01EE06	S01EE06	S01EE	S01E	S01	S	Sensory	Ophtalmologicals	Antiglaucoma	Prostaglandin analogues
1580	tafluprost	S01EE05	S01EE05	S01EE	S01E	S01	S	Sensory	Ophtalmologicals	Antiglaucoma	Prostaglandin analogues
803	travoprost	S01EE04	S01EE04	S01EE	S01E	S01	S	Sensory	Ophtalmologicals	Antiglaucoma	Prostaglandin analogues
626	bimatoprost	S01EE03	S01EE03	S01EE	S01E	S01	S	Sensory	Ophtalmologicals	Antiglaucoma	Prostaglandin analogues
3368	unoprostone	S01EE02	S01EE02	S01EE	S01E	S01	S	Sensory	Ophtalmologicals	Antiglaucoma	Prostaglandin analogues
358	latanoprost	S01EE01	S01EE01	S01EE	S01E	S01	S	Sensory	Ophtalmologicals	Antiglaucoma	Prostaglandin analogues
6456	befunolol	S01ED06	S01ED06	S01ED	S01E	S01	S	Sensory	Ophtalmologicals	Antiglaucoma	Beta blocking agents
2100	carteolol	S01ED05	C07AA15	S01ED	S01E	S01	S	Sensory	Ophtalmologicals	Antiglaucoma	Beta blocking agents
3668	metipranolol	S01ED04	S01ED04	S01ED	S01E	S01	S	Sensory	Ophtalmologicals	Antiglaucoma	Beta blocking agents
2449	levobunolol	S01ED03	S01ED03	S01ED	S01E	S01	S	Sensory	Ophtalmologicals	Antiglaucoma	Beta blocking agents
1738	betaxolol	S01ED02	C07AB05	S01ED	S01E	S01	S	Sensory	Ophtalmologicals	Antiglaucoma	Beta blocking agents
684	timolol	S01ED01	C07AA06	S01ED	S01E	S01	S	Sensory	Ophtalmologicals	Antiglaucoma	Beta blocking agents
2420	methazolamide	S01EC05	S01EC05	S01EC	S01E	S01	S	Sensory	Ophtalmologicals	Antiglaucoma	Carbonic anhydrase inhibitors
1054	brinzolamide	S01EC04	S01EC04	S01EC	S01E	S01	S	Sensory	Ophtalmologicals	Antiglaucoma	Carbonic anhydrase inhibitors
979	dorzolamide	S01EC03	S01EC03	S01EC	S01E	S01	S	Sensory	Ophtalmologicals	Antiglaucoma	Carbonic anhydrase inhibitors
1567	diclofenamide	S01EC02	S01EC02	S01EC	S01E	S01	S	Sensory	Ophtalmologicals	Antiglaucoma	Carbonic anhydrase inhibitors
900	acetazolamide	S01EC01	S01EC01	S01EC	S01E	S01	S	Sensory	Ophtalmologicals	Antiglaucoma	Carbonic anhydrase inhibitors
5632	paraoxon	S01EB10	S01EB10	S01EB	S01E	S01	S	Sensory	Ophtalmologicals	Antiglaucoma	Parasympathomimetics
3034	acetylcholine	S01EB09	S01EB09	S01EB	S01E	S01	S	Sensory	Ophtalmologicals	Antiglaucoma	Parasympathomimetics
5463	aceclidine	S01EB08	S01EB08	S01EB	S01E	S01	S	Sensory	Ophtalmologicals	Antiglaucoma	Parasympathomimetics
1792	neostigmine	S01EB06	N07AA01	S01EB	S01E	S01	S	Sensory	Ophtalmologicals	Antiglaucoma	Parasympathomimetics
3111	physostigmine	S01EB05	S01EB05	S01EB	S01E	S01	S	Sensory	Ophtalmologicals	Antiglaucoma	Parasympathomimetics
6563	demecarium	S01EB04	S01EB04	S01EB	S01E	S01	S	Sensory	Ophtalmologicals	Antiglaucoma	Parasympathomimetics
2882	ecothiopate	S01EB03	S01EB03	S01EB	S01E	S01	S	Sensory	Ophtalmologicals	Antiglaucoma	Parasympathomimetics
3186	carbachol	S01EB02	N07AB01	S01EB	S01E	S01	S	Sensory	Ophtalmologicals	Antiglaucoma	Parasympathomimetics
1246	pilocarpine	S01EB01	N07AX01	S01EB	S01E	S01	S	Sensory	Ophtalmologicals	Antiglaucoma	Parasympathomimetics
702	brimonidine	S01EA05	D11AX21	S01EA	S01E	S01	S	Sensory	Ophtalmologicals	Antiglaucoma	Sympathomimetics in glaucoma therapy
304	clonidine	S01EA04	N02CX02	S01EA	S01E	S01	S	Sensory	Ophtalmologicals	Antiglaucoma	Sympathomimetics in glaucoma therapy
2776	apraclonidine	S01EA03	S01EA03	S01EA	S01E	S01	S	Sensory	Ophtalmologicals	Antiglaucoma	Sympathomimetics in glaucoma therapy
4418	dipivefrine	S01EA02	S01EA02	S01EA	S01E	S01	S	Sensory	Ophtalmologicals	Antiglaucoma	Sympathomimetics in glaucoma therapy
279	epinephrine	S01EA01	C01CA24	S01EA	S01E	S01	S	Sensory	Ophtalmologicals	Antiglaucoma	Sympathomimetics in glaucoma therapy
1295	fluorometholone	S01CB05	C05AA06	S01CB	S01C	S01	S	Sensory	Ophtalmologicals	Antiinflammatory agents and antiinfectives in combination	Corticosteroids/antiinfectives/mydriatics in combination
579	betamethasone	S01CB04	H02AB01	S01CB	S01C	S01	S	Sensory	Ophtalmologicals	Antiinflammatory agents and antiinfectives in combination	Corticosteroids/antiinfectives/mydriatics in combination
192	hydrocortisone	S01CB03	H02AB09	S01CB	S01C	S01	S	Sensory	Ophtalmologicals	Antiinflammatory agents and antiinfectives in combination	Corticosteroids/antiinfectives/mydriatics in combination
38	prednisolone	S01CB02	H02AB06	S01CB	S01C	S01	S	Sensory	Ophtalmologicals	Antiinflammatory agents and antiinfectives in combination	Corticosteroids/antiinfectives/mydriatics in combination
20	dexamethasone	S01CB01	H02AB02	S01CB	S01C	S01	S	Sensory	Ophtalmologicals	Antiinflammatory agents and antiinfectives in combination	Corticosteroids/antiinfectives/mydriatics in combination
1586	bromfenac	S01BC11	S01BC11	S01BC	S01B	S01	S	Sensory	Ophtalmologicals	Antiinflammatory	Antiinflammatory agents, non-steroids
1494	nepafenac	S01BC10	S01BC10	S01BC	S01B	S01	S	Sensory	Ophtalmologicals	Antiinflammatory	Antiinflammatory agents, non-steroids
2761	pranoprofen	S01BC09	S01BC09	S01BC	S01B	S01	S	Sensory	Ophtalmologicals	Antiinflammatory	Antiinflammatory agents, non-steroids
326	salicylic acid	S01BC08	D01AE12	S01BC	S01B	S01	S	Sensory	Ophtalmologicals	Antiinflammatory	Antiinflammatory agents, non-steroids
5105	bendazac	S01BC07	M02AA11	S01BC	S01B	S01	S	Sensory	Ophtalmologicals	Antiinflammatory	Antiinflammatory agents, non-steroids
888	piroxicam	S01BC06	M01AC01	S01BC	S01B	S01	S	Sensory	Ophtalmologicals	Antiinflammatory	Antiinflammatory agents, non-steroids
759	ketorolac	S01BC05	M01AB15	S01BC	S01B	S01	S	Sensory	Ophtalmologicals	Antiinflammatory	Antiinflammatory agents, non-steroids
1420	flurbiprofen	S01BC04	M01AE09	S01BC	S01B	S01	S	Sensory	Ophtalmologicals	Antiinflammatory	Antiinflammatory agents, non-steroids
237	diclofenac	S01BC03	M01AB05	S01BC	S01B	S01	S	Sensory	Ophtalmologicals	Antiinflammatory	Antiinflammatory agents, non-steroids
4902	oxyphenbutazone	S01BC02	M01AA03	S01BC	S01B	S01	S	Sensory	Ophtalmologicals	Antiinflammatory	Antiinflammatory agents, non-steroids
625	indometacin	S01BC01	M01AB01	S01BC	S01B	S01	S	Sensory	Ophtalmologicals	Antiinflammatory	Antiinflammatory agents, non-steroids
1413	fluocinolone	S01BA15	C05AA10	S01BA	S01B	S01	S	Sensory	Ophtalmologicals	Antiinflammatory	Corticosteroids, plain
1248	loteprednol	S01BA14	S01BA14	S01BA	S01B	S01	S	Sensory	Ophtalmologicals	Antiinflammatory	Corticosteroids, plain
3151	rimexolone	S01BA13	H02AB12	S01BA	S01B	S01	S	Sensory	Ophtalmologicals	Antiinflammatory	Corticosteroids, plain
1053	desonide	S01BA11	D07AB08	S01BA	S01B	S01	S	Sensory	Ophtalmologicals	Antiinflammatory	Corticosteroids, plain
2274	alclometasone	S01BA10	D07AB10	S01BA	S01B	S01	S	Sensory	Ophtalmologicals	Antiinflammatory	Corticosteroids, plain
1846	clobetasone	S01BA09	D07AB01	S01BA	S01B	S01	S	Sensory	Ophtalmologicals	Antiinflammatory	Corticosteroids, plain
5596	medrysone	S01BA08	S01BA08	S01BA	S01B	S01	S	Sensory	Ophtalmologicals	Antiinflammatory	Corticosteroids, plain
1294	fluorometholone	S01BA07	C05AA06	S01BA	S01B	S01	S	Sensory	Ophtalmologicals	Antiinflammatory	Corticosteroids, plain
578	betamethasone	S01BA06	H02AB01	S01BA	S01B	S01	S	Sensory	Ophtalmologicals	Antiinflammatory	Corticosteroids, plain
449	triamcinolone	S01BA05	H02AB08	S01BA	S01B	S01	S	Sensory	Ophtalmologicals	Antiinflammatory	Corticosteroids, plain
37	prednisolone	S01BA04	H02AB06	S01BA	S01B	S01	S	Sensory	Ophtalmologicals	Antiinflammatory	Corticosteroids, plain
547	cortisone	S01BA03	H02AB10	S01BA	S01B	S01	S	Sensory	Ophtalmologicals	Antiinflammatory	Corticosteroids, plain
191	hydrocortisone	S01BA02	H02AB09	S01BA	S01B	S01	S	Sensory	Ophtalmologicals	Antiinflammatory	Corticosteroids, plain
19	dexamethasone	S01BA01	H02AB02	S01BA	S01B	S01	S	Sensory	Ophtalmologicals	Antiinflammatory	Corticosteroids, plain
1270	povidone	S01AX18	G01AX11	S01AX	S01A	S01	S	Sensory	Ophtalmologicals	Antiinfectives	Other antiinfectives
3145	picloxydine	S01AX16	S01AX16	S01AX	S01A	S01	S	Sensory	Ophtalmologicals	Antiinfectives	Other antiinfectives
3808	propamidine	S01AX15	D08AC03	S01AX	S01A	S01	S	Sensory	Ophtalmologicals	Antiinfectives	Other antiinfectives
6573	dibrompropamidine	S01AX14	D08AC01	S01AX	S01A	S01	S	Sensory	Ophtalmologicals	Antiinfectives	Other antiinfectives
2907	sodium propionate	S01AX10	S01AX10	S01AX	S01A	S01	S	Sensory	Ophtalmologicals	Antiinfectives	Other antiinfectives
752	chlorhexidine	S01AX09	R02AA05	S01AX	S01A	S01	S	Sensory	Ophtalmologicals	Antiinfectives	Other antiinfectives
3095	hexamidine	S01AX08	R01AX07	S01AX	S01A	S01	S	Sensory	Ophtalmologicals	Antiinfectives	Other antiinfectives
4269	resorcinol	S01AX06	D10AX02	S01AX	S01A	S01	S	Sensory	Ophtalmologicals	Antiinfectives	Other antiinfectives
4255	bibrocathol	S01AX05	S01AX05	S01AX	S01A	S01	S	Sensory	Ophtalmologicals	Antiinfectives	Other antiinfectives
3499	nitrofural	S01AX04	P01CC02	S01AX	S01A	S01	S	Sensory	Ophtalmologicals	Antiinfectives	Other antiinfectives
2852	tosufloxacin	S01AE09	J01MA22	S01AE	S01A	S01	S	Sensory	Ophtalmologicals	Antiinfectives	Fluoroquinolones
1918	besifloxacin	S01AE08	S01AE08	S01AE	S01A	S01	S	Sensory	Ophtalmologicals	Antiinfectives	Fluoroquinolones
628	moxifloxacin	S01AE07	J01MA14	S01AE	S01A	S01	S	Sensory	Ophtalmologicals	Antiinfectives	Fluoroquinolones
1477	gatifloxacin	S01AE06	J01MA16	S01AE	S01A	S01	S	Sensory	Ophtalmologicals	Antiinfectives	Fluoroquinolones
158	levofloxacin	S01AE05	J01MA12	S01AE	S01A	S01	S	Sensory	Ophtalmologicals	Antiinfectives	Fluoroquinolones
3618	lomefloxacin	S01AE04	J01MA07	S01AE	S01A	S01	S	Sensory	Ophtalmologicals	Antiinfectives	Fluoroquinolones
167	ciprofloxacin	S01AE03	J01MA02	S01AE	S01A	S01	S	Sensory	Ophtalmologicals	Antiinfectives	Fluoroquinolones
1451	norfloxacin	S01AE02	J01MA06	S01AE	S01A	S01	S	Sensory	Ophtalmologicals	Antiinfectives	Fluoroquinolones
847	ofloxacin	S01AE01	J01MA01	S01AE	S01A	S01	S	Sensory	Ophtalmologicals	Antiinfectives	Fluoroquinolones
709	ganciclovir	S01AD09	J05AB06	S01AD	S01A	S01	S	Sensory	Ophtalmologicals	Antiinfectives	Antivirals
1196	famciclovir	S01AD07	J05AB09	S01AD	S01A	S01	S	Sensory	Ophtalmologicals	Antiinfectives	Antivirals
2327	vidarabine	S01AD06	J05AB03	S01AD	S01A	S01	S	Sensory	Ophtalmologicals	Antiinfectives	Antivirals
1242	interferon	S01AD05	S01AD05	S01AD	S01A	S01	S	Sensory	Ophtalmologicals	Antiinfectives	Antivirals
105	aciclovir	S01AD03	J05AB01	S01AD	S01A	S01	S	Sensory	Ophtalmologicals	Antiinfectives	Antivirals
938	trifluridine	S01AD02	S01AD02	S01AD	S01A	S01	S	Sensory	Ophtalmologicals	Antiinfectives	Antivirals
4531	idoxuridine	S01AD01	J05AB02	S01AD	S01A	S01	S	Sensory	Ophtalmologicals	Antiinfectives	Antivirals
1985	sulfacetamide	S01AB04	D10AF06	S01AB	S01A	S01	S	Sensory	Ophtalmologicals	Antiinfectives	Sulfonamides
5451	sulfadicramide	S01AB03	S01AB03	S01AB	S01A	S01	S	Sensory	Ophtalmologicals	Antiinfectives	Sulfonamides
3741	sulfafurazole	S01AB02	J01EB05	S01AB	S01A	S01	S	Sensory	Ophtalmologicals	Antiinfectives	Sulfonamides
3206	sulfamethizole	S01AB01	J01EB02	S01AB	S01A	S01	S	Sensory	Ophtalmologicals	Antiinfectives	Sulfonamides
3555	cefmenoxime	S01AA31	J01DD05	S01AA	S01A	S01	S	Sensory	Ophtalmologicals	Antiinfectives	Antibiotics
4525	dibekacin	S01AA29	J01GB09	S01AA	S01A	S01	S	Sensory	Ophtalmologicals	Antiinfectives	Antibiotics
247	vancomycin	S01AA28	J01XA01	S01AA	S01A	S01	S	Sensory	Ophtalmologicals	Antiinfectives	Antibiotics
653	cefuroxime	S01AA27	J01DC02	S01AA	S01A	S01	S	Sensory	Ophtalmologicals	Antiinfectives	Antibiotics
270	azithromycin	S01AA26	J01FA10	S01AA	S01A	S01	S	Sensory	Ophtalmologicals	Antiinfectives	Antibiotics
5753	azidamfenicol	S01AA25	S01AA25	S01AA	S01A	S01	S	Sensory	Ophtalmologicals	Antiinfectives	Antibiotics
2180	kanamycin	S01AA24	J01GB04	S01AA	S01A	S01	S	Sensory	Ophtalmologicals	Antiinfectives	Antibiotics
3085	netilmicin	S01AA23	J01GB07	S01AA	S01A	S01	S	Sensory	Ophtalmologicals	Antiinfectives	Antibiotics
5847	micronomicin	S01AA22	S01AA22	S01AA	S01A	S01	S	Sensory	Ophtalmologicals	Antiinfectives	Antibiotics
638	amikacin	S01AA21	J01GB06	S01AA	S01A	S01	S	Sensory	Ophtalmologicals	Antiinfectives	Antibiotics
844	ampicillin	S01AA19	J01CA01	S01AA	S01A	S01	S	Sensory	Ophtalmologicals	Antiinfectives	Antibiotics
1819	polymyxin b	S01AA18	J01XB02	S01AA	S01A	S01	S	Sensory	Ophtalmologicals	Antiinfectives	Antibiotics
524	erythromycin	S01AA17	J01FA01	S01AA	S01A	S01	S	Sensory	Ophtalmologicals	Antiinfectives	Antibiotics
2969	rifamycin	S01AA16	J04AB03	S01AA	S01A	S01	S	Sensory	Ophtalmologicals	Antiinfectives	Antibiotics
5239	dihydrostreptomycin	S01AA15	S01AA15	S01AA	S01A	S01	S	Sensory	Ophtalmologicals	Antiinfectives	Antibiotics
1244	benzylpenicillin	S01AA14	J01CE01	S01AA	S01A	S01	S	Sensory	Ophtalmologicals	Antiinfectives	Antibiotics
1359	fusidic acid	S01AA13	J01XC01	S01AA	S01A	S01	S	Sensory	Ophtalmologicals	Antiinfectives	Antibiotics
498	tobramycin	S01AA12	J01GB01	S01AA	S01A	S01	S	Sensory	Ophtalmologicals	Antiinfectives	Antibiotics
616	gentamicin	S01AA11	J01GB03	S01AA	S01A	S01	S	Sensory	Ophtalmologicals	Antiinfectives	Antibiotics
2534	natamycin	S01AA10	G01AA02	S01AA	S01A	S01	S	Sensory	Ophtalmologicals	Antiinfectives	Antibiotics
1257	tetracycline	S01AA09	J01AA07	S01AA	S01A	S01	S	Sensory	Ophtalmologicals	Antiinfectives	Antibiotics
3494	framycetin	S01AA07	R01AX08	S01AA	S01A	S01	S	Sensory	Ophtalmologicals	Antiinfectives	Antibiotics
3772	tyrothricin	S01AA05	R02AB02	S01AA	S01A	S01	S	Sensory	Ophtalmologicals	Antiinfectives	Antibiotics
2367	oxytetracycline	S01AA04	J01AA06	S01AA	S01A	S01	S	Sensory	Ophtalmologicals	Antiinfectives	Antibiotics
1545	neomycin	S01AA03	J01GB05	S01AA	S01A	S01	S	Sensory	Ophtalmologicals	Antiinfectives	Antibiotics
3758	chlortetracycline	S01AA02	J01AA03	S01AA	S01A	S01	S	Sensory	Ophtalmologicals	Antiinfectives	Antibiotics
1387	chloramphenicol	S01AA01	J01BA01	S01AA	S01A	S01	S	Sensory	Ophtalmologicals	Antiinfectives	Antibiotics
832	elexacaftor	R07AX32	R07AX32	R07AX	R07A	R07	R	Respiratory	Other respiratory	Other respiratory	Other respiratory system products
834	tezacaftor	R07AX31	R07AX31	R07AX	R07A	R07	R	Respiratory	Other respiratory	Other respiratory	Other respiratory system products
962	lumacaftor	R07AX30	R07AX30	R07AX	R07A	R07	R	Respiratory	Other respiratory	Other respiratory	Other respiratory system products
833	ivacaftor	R07AX02	R07AX02	R07AX	R07A	R07	R	Respiratory	Other respiratory	Other respiratory	Other respiratory system products
1321	nitric oxide	R07AX01	R07AX01	R07AX	R07A	R07	R	Respiratory	Other respiratory	Other respiratory	Other respiratory system products
6701	mepixanox	R07AB09	R07AB09	R07AB	R07A	R07	R	Respiratory	Other respiratory	Other respiratory	Respiratory stimulants
5798	dimefline	R07AB08	R07AB08	R07AB	R07A	R07	R	Respiratory	Other respiratory	Other respiratory	Respiratory stimulants
3710	almitrine	R07AB07	R07AB07	R07AB	R07A	R07	R	Respiratory	Other respiratory	Other respiratory	Respiratory stimulants
5550	etamivan	R07AB04	R07AB04	R07AB	R07A	R07	R	Respiratory	Other respiratory	Other respiratory	Respiratory stimulants
4007	pentetrazol	R07AB03	R07AB03	R07AB	R07A	R07	R	Respiratory	Other respiratory	Other respiratory	Respiratory stimulants
3081	nikethamide	R07AB02	R07AB02	R07AB	R07A	R07	R	Respiratory	Other respiratory	Other respiratory	Respiratory stimulants
3716	doxapram	R07AB01	R07AB01	R07AB	R07A	R07	R	Respiratory	Other respiratory	Other respiratory	Respiratory stimulants
5522	colfosceril palmitate	R07AA01	R07AA01	R07AA	R07A	R07	R	Respiratory	Other respiratory	Other respiratory	Lung surfactants
2946	other respiratory system products	R07A	R07A	R07A	R07A	R07	R	Respiratory	Other respiratory	Other respiratory	NA
6812	sequifenadine	R06AX32	R06AX32	R06AX	R06A	R06	R	Respiratory	Antihistamines systemic	Antihistamines, systemic	Other antihistamines for systemic use
5887	quifenadine	R06AX31	R06AX31	R06AX	R06A	R06	R	Respiratory	Antihistamines systemic	Antihistamines, systemic	Other antihistamines for systemic use
1169	bilastine	R06AX29	R06AX29	R06AX	R06A	R06	R	Respiratory	Antihistamines systemic	Antihistamines, systemic	Other antihistamines for systemic use
1677	rupatadine	R06AX28	R06AX28	R06AX	R06A	R06	R	Respiratory	Antihistamines systemic	Antihistamines, systemic	Other antihistamines for systemic use
779	desloratadine	R06AX27	R06AX27	R06AX	R06A	R06	R	Respiratory	Antihistamines systemic	Antihistamines, systemic	Other antihistamines for systemic use
388	fexofenadine	R06AX26	R06AX26	R06AX	R06A	R06	R	Respiratory	Antihistamines systemic	Antihistamines, systemic	Other antihistamines for systemic use
3080	mizolastine	R06AX25	R06AX25	R06AX	R06A	R06	R	Respiratory	Antihistamines systemic	Antihistamines, systemic	Other antihistamines for systemic use
1380	epinastine	R06AX24	R06AX24	R06AX	R06A	R06	R	Respiratory	Antihistamines systemic	Antihistamines, systemic	Other antihistamines for systemic use
5878	pimethixene	R06AX23	R06AX23	R06AX	R06A	R06	R	Respiratory	Antihistamines systemic	Antihistamines, systemic	Other antihistamines for systemic use
1223	ebastine	R06AX22	R06AX22	R06AX	R06A	R06	R	Respiratory	Antihistamines systemic	Antihistamines, systemic	Other antihistamines for systemic use
5333	tritoqualine	R06AX21	R06AX21	R06AX	R06A	R06	R	Respiratory	Antihistamines systemic	Antihistamines, systemic	Other antihistamines for systemic use
763	azelastine	R06AX19	R01AC03	R06AX	R06A	R06	R	Respiratory	Antihistamines systemic	Antihistamines, systemic	Other antihistamines for systemic use
2155	acrivastine	R06AX18	R06AX18	R06AX	R06A	R06	R	Respiratory	Antihistamines systemic	Antihistamines, systemic	Other antihistamines for systemic use
1103	ketotifen	R06AX17	R06AX17	R06AX	R06A	R06	R	Respiratory	Antihistamines systemic	Antihistamines, systemic	Other antihistamines for systemic use
5394	deptropine	R06AX16	R06AX16	R06AX	R06A	R06	R	Respiratory	Antihistamines systemic	Antihistamines, systemic	Other antihistamines for systemic use
4335	mebhydrolin	R06AX15	R06AX15	R06AX	R06A	R06	R	Respiratory	Antihistamines systemic	Antihistamines, systemic	Other antihistamines for systemic use
198	loratadine	R06AX13	R06AX13	R06AX	R06A	R06	R	Respiratory	Antihistamines systemic	Antihistamines, systemic	Other antihistamines for systemic use
3100	terfenadine	R06AX12	R06AX12	R06AX	R06A	R06	R	Respiratory	Antihistamines systemic	Antihistamines, systemic	Other antihistamines for systemic use
3316	astemizole	R06AX11	R06AX11	R06AX	R06A	R06	R	Respiratory	Antihistamines systemic	Antihistamines, systemic	Other antihistamines for systemic use
4067	azatadine	R06AX09	R06AX09	R06AX	R06A	R06	R	Respiratory	Antihistamines systemic	Antihistamines, systemic	Other antihistamines for systemic use
2570	triprolidine	R06AX07	R06AX07	R06AX	R06A	R06	R	Respiratory	Antihistamines systemic	Antihistamines, systemic	Other antihistamines for systemic use
4481	antazoline	R06AX05	R01AC04	R06AX	R06A	R06	R	Respiratory	Antihistamines systemic	Antihistamines, systemic	Other antihistamines for systemic use
6139	phenindamine	R06AX04	R06AX04	R06AX	R06A	R06	R	Respiratory	Antihistamines systemic	Antihistamines, systemic	Other antihistamines for systemic use
6498	thenalidine	R06AX03	R06AX03	R06AX	R06A	R06	R	Respiratory	Antihistamines systemic	Antihistamines, systemic	Other antihistamines for systemic use
1159	cyproheptadine	R06AX02	R06AX02	R06AX	R06A	R06	R	Respiratory	Antihistamines systemic	Antihistamines, systemic	Other antihistamines for systemic use
4795	bamipine	R06AX01	R06AX01	R06AX	R06A	R06	R	Respiratory	Antihistamines systemic	Antihistamines, systemic	Other antihistamines for systemic use
704	levocetirizine	R06AE09	R06AE09	R06AE	R06A	R06	R	Respiratory	Antihistamines systemic	Antihistamines, systemic	Piperazine derivatives
114	cetirizine	R06AE07	R06AE07	R06AE	R06A	R06	R	Respiratory	Antihistamines systemic	Antihistamines, systemic	Piperazine derivatives
2645	oxatomide	R06AE06	R06AE06	R06AE	R06A	R06	R	Respiratory	Antihistamines systemic	Antihistamines, systemic	Piperazine derivatives
798	meclozine	R06AE05	R06AE05	R06AE	R06A	R06	R	Respiratory	Antihistamines systemic	Antihistamines, systemic	Piperazine derivatives
3911	chlorcyclizine	R06AE04	R06AE04	R06AE	R06A	R06	R	Respiratory	Antihistamines systemic	Antihistamines, systemic	Piperazine derivatives
852	cyclizine	R06AE03	R06AE03	R06AE	R06A	R06	R	Respiratory	Antihistamines systemic	Antihistamines, systemic	Piperazine derivatives
3437	buclizine	R06AE01	R06AE01	R06AE	R06A	R06	R	Respiratory	Antihistamines systemic	Antihistamines, systemic	Piperazine derivatives
5417	isothipendyl	R06AD09	R06AD09	R06AD	R06A	R06	R	Respiratory	Antihistamines systemic	Antihistamines, systemic	Phenothiazine derivatives
2617	oxomemazine	R06AD08	R06AD08	R06AD	R06A	R06	R	Respiratory	Antihistamines systemic	Antihistamines, systemic	Phenothiazine derivatives
2391	mequitazine	R06AD07	R06AD07	R06AD	R06A	R06	R	Respiratory	Antihistamines systemic	Antihistamines, systemic	Phenothiazine derivatives
6197	methdilazine	R06AD04	R06AD04	R06AD	R06A	R06	R	Respiratory	Antihistamines systemic	Antihistamines, systemic	Phenothiazine derivatives
2693	thiethylperazine	R06AD03	R06AD03	R06AD	R06A	R06	R	Respiratory	Antihistamines systemic	Antihistamines, systemic	Phenothiazine derivatives
501	promethazine	R06AD02	R06AD02	R06AD	R06A	R06	R	Respiratory	Antihistamines systemic	Antihistamines, systemic	Phenothiazine derivatives
1234	alimemazine	R06AD01	R06AD01	R06AD	R06A	R06	R	Respiratory	Antihistamines systemic	Antihistamines, systemic	Phenothiazine derivatives
3727	thonzylamine	R06AC06	R01AC06	R06AC	R06A	R06	R	Respiratory	Antihistamines systemic	Antihistamines, systemic	Substituted ethylene diamines
5287	methapyrilene	R06AC05	R06AC05	R06AC	R06A	R06	R	Respiratory	Antihistamines systemic	Antihistamines, systemic	Substituted ethylene diamines
4681	tripelennamine	R06AC04	R06AC04	R06AC	R06A	R06	R	Respiratory	Antihistamines systemic	Antihistamines, systemic	Substituted ethylene diamines
2454	chloropyramine	R06AC03	R06AC03	R06AC	R06A	R06	R	Respiratory	Antihistamines systemic	Antihistamines, systemic	Substituted ethylene diamines
3225	mepyramine	R06AC01	R06AC01	R06AC	R06A	R06	R	Respiratory	Antihistamines systemic	Antihistamines, systemic	Substituted ethylene diamines
3451	dexbrompheniramine	R06AB06	R06AB06	R06AB	R06A	R06	R	Respiratory	Antihistamines systemic	Antihistamines, systemic	Substituted alkylamines
1575	pheniramine	R06AB05	R06AB05	R06AB	R06A	R06	R	Respiratory	Antihistamines systemic	Antihistamines, systemic	Substituted alkylamines
710	chlorphenamine	R06AB04	R06AB04	R06AB	R06A	R06	R	Respiratory	Antihistamines systemic	Antihistamines, systemic	Substituted alkylamines
1462	dimetindene	R06AB03	R06AB03	R06AB	R06A	R06	R	Respiratory	Antihistamines systemic	Antihistamines, systemic	Substituted alkylamines
930	dexchlorpheniramine	R06AB02	R06AB02	R06AB	R06A	R06	R	Respiratory	Antihistamines systemic	Antihistamines, systemic	Substituted alkylamines
2593	brompheniramine	R06AB01	R06AB01	R06AB	R06A	R06	R	Respiratory	Antihistamines systemic	Antihistamines, systemic	Substituted alkylamines
726	dimenhydrinate	R06AA11	R06AA11	R06AA	R06A	R06	R	Respiratory	Antihistamines systemic	Antihistamines, systemic	Aminoalkyl ethers
1813	trimethobenzamide	R06AA10	R06AA10	R06AA	R06A	R06	R	Respiratory	Antihistamines systemic	Antihistamines, systemic	Aminoalkyl ethers
1240	doxylamine	R06AA09	R06AA09	R06AA	R06A	R06	R	Respiratory	Antihistamines systemic	Antihistamines, systemic	Aminoalkyl ethers
2866	carbinoxamine	R06AA08	R06AA08	R06AA	R06A	R06	R	Respiratory	Antihistamines systemic	Antihistamines, systemic	Aminoalkyl ethers
3114	diphenylpyraline	R06AA07	R06AA07	R06AA	R06A	R06	R	Respiratory	Antihistamines systemic	Antihistamines, systemic	Aminoalkyl ethers
4592	chlorphenoxamine	R06AA06	R06AA06	R06AA	R06A	R06	R	Respiratory	Antihistamines systemic	Antihistamines, systemic	Aminoalkyl ethers
1222	clemastine	R06AA04	R06AA04	R06AA	R06A	R06	R	Respiratory	Antihistamines systemic	Antihistamines, systemic	Aminoalkyl ethers
180	diphenhydramine	R06AA02	R06AA02	R06AA	R06A	R06	R	Respiratory	Antihistamines systemic	Antihistamines, systemic	Aminoalkyl ethers
5764	bromazine	R06AA01	R06AA01	R06AA	R06A	R06	R	Respiratory	Antihistamines systemic	Antihistamines, systemic	Aminoalkyl ethers
1585	antihistamines, unspecified	R06A	R06A	R06A	R06A	R06	R	Respiratory	Antihistamines systemic	Antihistamines, systemic	NA
6580	dimethoxanate	R05DB28	R05DB28	R05DB	R05D	R05	R	Respiratory	Cough preparations	Cough suppressants	Other cough suppressants
2830	levodropropizine	R05DB27	R05DB27	R05DB	R05D	R05	R	Respiratory	Cough preparations	Cough suppressants	Other cough suppressants
6206	morclofone	R05DB25	R05DB25	R05DB	R05D	R05	R	Respiratory	Cough preparations	Cough suppressants	Other cough suppressants
2108	tipepidine	R05DB24	R05DB24	R05DB	R05D	R05	R	Respiratory	Cough preparations	Cough suppressants	Other cough suppressants
2794	cloperastine	R05DB21	R05DB21	R05DB	R05D	R05	R	Respiratory	Cough preparations	Cough suppressants	Other cough suppressants
5021	dropropizine	R05DB19	R05DB19	R05DB	R05D	R05	R	Respiratory	Cough preparations	Cough suppressants	Other cough suppressants
3511	zipeprol	R05DB15	R05DB15	R05DB	R05D	R05	R	Respiratory	Cough preparations	Cough suppressants	Other cough suppressants
5555	fedrilate	R05DB14	R05DB14	R05DB	R05D	R05	R	Respiratory	Cough preparations	Cough suppressants	Other cough suppressants
3290	butamirate	R05DB13	R05DB13	R05DB	R05D	R05	R	Respiratory	Cough preparations	Cough suppressants	Other cough suppressants
5163	pipazetate	R05DB11	R05DB11	R05DB	R05D	R05	R	Respiratory	Cough preparations	Cough suppressants	Other cough suppressants
4070	clofedanol	R05DB10	R05DB10	R05DB	R05D	R05	R	Respiratory	Cough preparations	Cough suppressants	Other cough suppressants
4774	oxeladin	R05DB09	R05DB09	R05DB	R05D	R05	R	Respiratory	Cough preparations	Cough suppressants	Other cough suppressants
4234	oxolamine	R05DB07	R05DB07	R05DB	R05D	R05	R	Respiratory	Cough preparations	Cough suppressants	Other cough suppressants
3397	pentoxyverine	R05DB05	R05DB05	R05DB	R05D	R05	R	Respiratory	Cough preparations	Cough suppressants	Other cough suppressants
6673	isoaminile	R05DB04	R05DB04	R05DB	R05D	R05	R	Respiratory	Cough preparations	Cough suppressants	Other cough suppressants
3598	clobutinol	R05DB03	R05DB03	R05DB	R05D	R05	R	Respiratory	Cough preparations	Cough suppressants	Other cough suppressants
2899	benproperine	R05DB02	R05DB02	R05DB	R05D	R05	R	Respiratory	Cough preparations	Cough suppressants	Other cough suppressants
562	benzonatate	R05DB01	R05DB01	R05DB	R05D	R05	R	Respiratory	Cough preparations	Cough suppressants	Other cough suppressants
5076	acetyldihydrocodeine	R05DA12	R05DA12	R05DA	R05D	R05	R	Respiratory	Cough preparations	Cough suppressants	Opium alkaloids and derivatives
2119	dimemorfan	R05DA11	R05DA11	R05DA	R05D	R05	R	Respiratory	Cough preparations	Cough suppressants	Opium alkaloids and derivatives
4374	thebacon	R05DA10	R05DA10	R05DA	R05D	R05	R	Respiratory	Cough preparations	Cough suppressants	Opium alkaloids and derivatives
1020	dextromethorphan	R05DA09	R05DA09	R05DA	R05D	R05	R	Respiratory	Cough preparations	Cough suppressants	Opium alkaloids and derivatives
2380	pholcodine	R05DA08	R05DA08	R05DA	R05D	R05	R	Respiratory	Cough preparations	Cough suppressants	Opium alkaloids and derivatives
2158	noscapine	R05DA07	R05DA07	R05DA	R05D	R05	R	Respiratory	Cough preparations	Cough suppressants	Opium alkaloids and derivatives
4570	normethadone	R05DA06	R05DA06	R05DA	R05D	R05	R	Respiratory	Cough preparations	Cough suppressants	Opium alkaloids and derivatives
355	codeine	R05DA04	R05DA04	R05DA	R05D	R05	R	Respiratory	Cough preparations	Cough suppressants	Opium alkaloids and derivatives
109	hydrocodone	R05DA03	R05DA03	R05DA	R05D	R05	R	Respiratory	Cough preparations	Cough suppressants	Opium alkaloids and derivatives
3421	ethylmorphine	R05DA01	R05DA01	R05DA	R05D	R05	R	Respiratory	Cough preparations	Cough suppressants	Opium alkaloids and derivatives
1011	mannitol	R05CB16	R05CB16	R05CB	R05C	R05	R	Respiratory	Cough preparations	Expectorants	Mucolytics
2162	erdosteine	R05CB15	R05CB15	R05CB	R05C	R05	R	Respiratory	Cough preparations	Expectorants	Mucolytics
737	dornase alfa	R05CB13	R05CB13	R05CB	R05C	R05	R	Respiratory	Cough preparations	Expectorants	Mucolytics
6290	stepronin	R05CB11	R05CB11	R05CB	R05C	R05	R	Respiratory	Cough preparations	Expectorants	Mucolytics
6174	letosteine	R05CB09	R05CB09	R05CB	R05C	R05	R	Respiratory	Cough preparations	Expectorants	Mucolytics
4980	sobrerol	R05CB07	R05CB07	R05CB	R05C	R05	R	Respiratory	Cough preparations	Expectorants	Mucolytics
1036	ambroxol	R05CB06	R02AD05	R05CB	R05C	R05	R	Respiratory	Cough preparations	Expectorants	Mucolytics
770	mesna	R05CB05	R05CB05	R05CB	R05C	R05	R	Respiratory	Cough preparations	Expectorants	Mucolytics
2500	eprazinone	R05CB04	R05CB04	R05CB	R05C	R05	R	Respiratory	Cough preparations	Expectorants	Mucolytics
912	carbocisteine	R05CB03	R05CB03	R05CB	R05C	R05	R	Respiratory	Cough preparations	Expectorants	Mucolytics
1829	bromhexine	R05CB02	R05CB02	R05CB	R05C	R05	R	Respiratory	Cough preparations	Expectorants	Mucolytics
730	acetylcysteine	R05CB01	R05CB01	R05CB	R05C	R05	R	Respiratory	Cough preparations	Expectorants	Mucolytics
3323	cineole	R05CA13	R05CA13	R05CA	R05C	R05	R	Respiratory	Cough preparations	Expectorants	Expectorants
4353	creosote	R05CA08	R05CA08	R05CA	R05C	R05	R	Respiratory	Cough preparations	Expectorants	Expectorants
528	guaifenesin	R05CA03	R05CA03	R05CA	R05C	R05	R	Respiratory	Cough preparations	Expectorants	Expectorants
4258	tyloxapol	R05CA01	R05CA01	R05CA	R05C	R05	R	Respiratory	Cough preparations	Expectorants	Expectorants
2546	cough preparations, unspecified	R05	R05	R05	R05	R05	R	Respiratory	Cough preparations	NA	NA
2312	tezepelumab	R03DX11	R03DX11	R03DX	R03D	R03	R	Respiratory	Drugs for obstructive airway diseases	Other drugs for obstructive diseases	Other systemic drugs for obstructive airway diseases
918	benralizumab	R03DX10	R03DX10	R03DX	R03D	R03	R	Respiratory	Drugs for obstructive airway diseases	Other drugs for obstructive diseases	Other systemic drugs for obstructive airway diseases
336	mepolizumab	R03DX09	R03DX09	R03DX	R03D	R03	R	Respiratory	Drugs for obstructive airway diseases	Other drugs for obstructive diseases	Other systemic drugs for obstructive airway diseases
2186	reslizumab	R03DX08	R03DX08	R03DX	R03D	R03	R	Respiratory	Drugs for obstructive airway diseases	Other drugs for obstructive diseases	Other systemic drugs for obstructive airway diseases
1162	roflumilast	R03DX07	R03DX07	R03DX	R03D	R03	R	Respiratory	Drugs for obstructive airway diseases	Other drugs for obstructive diseases	Other systemic drugs for obstructive airway diseases
4238	seratrodast	R03DX06	R03DX06	R03DX	R03D	R03	R	Respiratory	Drugs for obstructive airway diseases	Other drugs for obstructive diseases	Other systemic drugs for obstructive airway diseases
68	omalizumab	R03DX05	R03DX05	R03DX	R03D	R03	R	Respiratory	Drugs for obstructive airway diseases	Other drugs for obstructive diseases	Other systemic drugs for obstructive airway diseases
3006	fenspiride	R03DX03	R03BX01	R03DX	R03D	R03	R	Respiratory	Drugs for obstructive airway diseases	Other drugs for obstructive diseases	Other systemic drugs for obstructive airway diseases
6591	eprozinol	R03DX02	R03DX02	R03DX	R03D	R03	R	Respiratory	Drugs for obstructive airway diseases	Other drugs for obstructive diseases	Other systemic drugs for obstructive airway diseases
4638	amlexanox	R03DX01	R03DX01	R03DX	R03D	R03	R	Respiratory	Drugs for obstructive airway diseases	Other drugs for obstructive diseases	Other systemic drugs for obstructive airway diseases
2625	ibudilast	R03DC04	R03DC04	R03DC	R03D	R03	R	Respiratory	Drugs for obstructive airway diseases	Other drugs for obstructive diseases	Leukotriene receptor antagonists
161	montelukast	R03DC03	R03DC03	R03DC	R03D	R03	R	Respiratory	Drugs for obstructive airway diseases	Other drugs for obstructive diseases	Leukotriene receptor antagonists
1789	pranlukast	R03DC02	R03DC02	R03DC	R03D	R03	R	Respiratory	Drugs for obstructive airway diseases	Other drugs for obstructive diseases	Leukotriene receptor antagonists
1624	zafirlukast	R03DC01	R03DC01	R03DC	R03D	R03	R	Respiratory	Drugs for obstructive airway diseases	Other drugs for obstructive diseases	Leukotriene receptor antagonists
4380	xanthine	R03DA20	R03DA20	R03DA	R03D	R03	R	Respiratory	Drugs for obstructive airway diseases	Other drugs for obstructive diseases	Xanthines
1983	doxofylline	R03DA11	R03DA11	R03DA	R03D	R03	R	Respiratory	Drugs for obstructive airway diseases	Other drugs for obstructive diseases	Xanthines
2656	bamifylline	R03DA08	R03DA08	R03DA	R03D	R03	R	Respiratory	Drugs for obstructive airway diseases	Other drugs for obstructive diseases	Xanthines
2845	theobromine	R03DA07	C03BD01	R03DA	R03D	R03	R	Respiratory	Drugs for obstructive airway diseases	Other drugs for obstructive diseases	Xanthines
1465	aminophylline	R03DA05	R03DA05	R03DA	R03D	R03	R	Respiratory	Drugs for obstructive airway diseases	Other drugs for obstructive diseases	Xanthines
804	theophylline	R03DA04	R03DA04	R03DA	R03D	R03	R	Respiratory	Drugs for obstructive airway diseases	Other drugs for obstructive diseases	Xanthines
2489	proxyphylline	R03DA03	R03DA03	R03DA	R03D	R03	R	Respiratory	Drugs for obstructive airway diseases	Other drugs for obstructive diseases	Xanthines
2663	diprophylline	R03DA01	R03DA01	R03DA	R03D	R03	R	Respiratory	Drugs for obstructive airway diseases	Other drugs for obstructive diseases	Xanthines
243	formoterol	R03CC15	R03AC13	R03CC	R03C	R03	R	Respiratory	Drugs for obstructive airway diseases	Adrenergics, systemic	Selective beta-2-adrenoreceptor agonists
3663	reproterol	R03CC14	R03AC15	R03CC	R03C	R03	R	Respiratory	Drugs for obstructive airway diseases	Adrenergics, systemic	Selective beta-2-adrenoreceptor agonists
2789	clenbuterol	R03CC13	R03AC14	R03CC	R03C	R03	R	Respiratory	Drugs for obstructive airway diseases	Adrenergics, systemic	Selective beta-2-adrenoreceptor agonists
2954	bambuterol	R03CC12	R03CC12	R03CC	R03C	R03	R	Respiratory	Drugs for obstructive airway diseases	Adrenergics, systemic	Selective beta-2-adrenoreceptor agonists
1794	tulobuterol	R03CC11	R03AC11	R03CC	R03C	R03	R	Respiratory	Drugs for obstructive airway diseases	Adrenergics, systemic	Selective beta-2-adrenoreceptor agonists
5007	carbuterol	R03CC10	R03AC10	R03CC	R03C	R03	R	Respiratory	Drugs for obstructive airway diseases	Adrenergics, systemic	Selective beta-2-adrenoreceptor agonists
5066	tretoquinol	R03CC09	R03AC09	R03CC	R03C	R03	R	Respiratory	Drugs for obstructive airway diseases	Adrenergics, systemic	Selective beta-2-adrenoreceptor agonists
1998	procaterol	R03CC08	R03AC16	R03CC	R03C	R03	R	Respiratory	Drugs for obstructive airway diseases	Adrenergics, systemic	Selective beta-2-adrenoreceptor agonists
1912	pirbuterol	R03CC07	R03AC08	R03CC	R03C	R03	R	Respiratory	Drugs for obstructive airway diseases	Adrenergics, systemic	Selective beta-2-adrenoreceptor agonists
5581	isoetarine	R03CC06	R03AC07	R03CC	R03C	R03	R	Respiratory	Drugs for obstructive airway diseases	Adrenergics, systemic	Selective beta-2-adrenoreceptor agonists
4226	hexoprenaline	R03CC05	R03AC06	R03CC	R03C	R03	R	Respiratory	Drugs for obstructive airway diseases	Adrenergics, systemic	Selective beta-2-adrenoreceptor agonists
1646	fenoterol	R03CC04	G02CA03	R03CC	R03C	R03	R	Respiratory	Drugs for obstructive airway diseases	Adrenergics, systemic	Selective beta-2-adrenoreceptor agonists
1136	terbutaline	R03CC03	R03AC03	R03CC	R03C	R03	R	Respiratory	Drugs for obstructive airway diseases	Adrenergics, systemic	Selective beta-2-adrenoreceptor agonists
77	salbutamol	R03CC02	R03AC02	R03CC	R03C	R03	R	Respiratory	Drugs for obstructive airway diseases	Adrenergics, systemic	Selective beta-2-adrenoreceptor agonists
876	levosalbutamol	R03CC02	R03AC02	R03CC	R03C	R03	R	Respiratory	Drugs for obstructive airway diseases	Adrenergics, systemic	Selective beta-2-adrenoreceptor agonists
2769	orciprenaline	R03CB03	R03AB03	R03CB	R03C	R03	R	Respiratory	Drugs for obstructive airway diseases	Adrenergics, systemic	Non-selective beta-adrenoreceptor agonists
3104	methoxyphenamine	R03CB02	R03CB02	R03CB	R03C	R03	R	Respiratory	Drugs for obstructive airway diseases	Adrenergics, systemic	Non-selective beta-adrenoreceptor agonists
2493	isoprenaline	R03CB01	C01CA02	R03CB	R03C	R03	R	Respiratory	Drugs for obstructive airway diseases	Adrenergics, systemic	Non-selective beta-adrenoreceptor agonists
1471	ephedrine	R03CA02	C01CA26	R03CA	R03C	R03	R	Respiratory	Drugs for obstructive airway diseases	Adrenergics, systemic	Alpha- and beta-adrenoreceptor agonists
3005	fenspiride	R03BX01	R03BX01	R03BX	R03B	R03	R	Respiratory	Drugs for obstructive airway diseases	Other drugs for obstructive diseases, inhalant	Other drugs for obstructive airway diseases, inhalants
2979	nedocromil	R03BC03	R01AC07	R03BC	R03B	R03	R	Respiratory	Drugs for obstructive airway diseases	Other drugs for obstructive diseases, inhalant	Antiallergic agents, excl. Corticosteroids
1192	cromoglicic acid	R03BC01	R01AC01	R03BC	R03B	R03	R	Respiratory	Drugs for obstructive airway diseases	Other drugs for obstructive diseases, inhalant	Antiallergic agents, excl. Corticosteroids
1925	antiallergic agents, unspecified	R03BC	R01AC	R03BC	R03B	R03	R	Respiratory	Drugs for obstructive airway diseases	Other drugs for obstructive diseases, inhalant	Antiallergic agents, excl. Corticosteroids
2637	revefenacin	R03BB08	R03BB08	R03BB	R03B	R03	R	Respiratory	Drugs for obstructive airway diseases	Other drugs for obstructive diseases, inhalant	Anticholinergics
688	umeclidinium	R03BB07	R03BB07	R03BB	R03B	R03	R	Respiratory	Drugs for obstructive airway diseases	Other drugs for obstructive diseases, inhalant	Anticholinergics
859	aclidinium	R03BB05	R03BB05	R03BB	R03B	R03	R	Respiratory	Drugs for obstructive airway diseases	Other drugs for obstructive diseases, inhalant	Anticholinergics
133	tiotropium	R03BB04	R03BB04	R03BB	R03B	R03	R	Respiratory	Drugs for obstructive airway diseases	Other drugs for obstructive diseases, inhalant	Anticholinergics
3575	oxitropium	R03BB02	R03BB02	R03BB	R03B	R03	R	Respiratory	Drugs for obstructive airway diseases	Other drugs for obstructive diseases, inhalant	Anticholinergics
472	ipratropium	R03BB01	R01AX03	R03BB	R03B	R03	R	Respiratory	Drugs for obstructive airway diseases	Other drugs for obstructive diseases, inhalant	Anticholinergics
767	ciclesonide	R03BA08	R01AD13	R03BA	R03B	R03	R	Respiratory	Drugs for obstructive airway diseases	Other drugs for obstructive diseases, inhalant	Glucocorticoids
409	mometasone	R03BA07	R01AD09	R03BA	R03B	R03	R	Respiratory	Drugs for obstructive airway diseases	Other drugs for obstructive diseases, inhalant	Glucocorticoids
448	triamcinolone	R03BA06	H02AB08	R03BA	R03B	R03	R	Respiratory	Drugs for obstructive airway diseases	Other drugs for obstructive diseases, inhalant	Glucocorticoids
222	fluticasone	R03BA05	R01AD08	R03BA	R03B	R03	R	Respiratory	Drugs for obstructive airway diseases	Other drugs for obstructive diseases, inhalant	Glucocorticoids
577	betamethasone	R03BA04	H02AB01	R03BA	R03B	R03	R	Respiratory	Drugs for obstructive airway diseases	Other drugs for obstructive diseases, inhalant	Glucocorticoids
1529	flunisolide	R03BA03	R01AD04	R03BA	R03B	R03	R	Respiratory	Drugs for obstructive airway diseases	Other drugs for obstructive diseases, inhalant	Glucocorticoids
241	budesonide	R03BA02	R01AD05	R03BA	R03B	R03	R	Respiratory	Drugs for obstructive airway diseases	Other drugs for obstructive diseases, inhalant	Glucocorticoids
612	beclometasone	R03BA01	R01AD01	R03BA	R03B	R03	R	Respiratory	Drugs for obstructive airway diseases	Other drugs for obstructive diseases, inhalant	Glucocorticoids
464	vilanterol	R03AK10	R03AK10	R03AK	R03A	R03	R	Respiratory	Drugs for obstructive airway diseases	Adrenergics, inhalant	Adrenergics in combination with corticosteroids or other drugs, excl. anticholinergics
1099	olodaterol	R03AC19	R03AC19	R03AC	R03A	R03	R	Respiratory	Drugs for obstructive airway diseases	Adrenergics, inhalant	Selective beta-2-adrenoreceptor agonists
1230	indacaterol	R03AC18	R03AC18	R03AC	R03A	R03	R	Respiratory	Drugs for obstructive airway diseases	Adrenergics, inhalant	Selective beta-2-adrenoreceptor agonists
4937	bitolterol	R03AC17	R03AC17	R03AC	R03A	R03	R	Respiratory	Drugs for obstructive airway diseases	Adrenergics, inhalant	Selective beta-2-adrenoreceptor agonists
1997	procaterol	R03AC16	R03AC16	R03AC	R03A	R03	R	Respiratory	Drugs for obstructive airway diseases	Adrenergics, inhalant	Selective beta-2-adrenoreceptor agonists
3662	reproterol	R03AC15	R03AC15	R03AC	R03A	R03	R	Respiratory	Drugs for obstructive airway diseases	Adrenergics, inhalant	Selective beta-2-adrenoreceptor agonists
2788	clenbuterol	R03AC14	R03AC14	R03AC	R03A	R03	R	Respiratory	Drugs for obstructive airway diseases	Adrenergics, inhalant	Selective beta-2-adrenoreceptor agonists
242	formoterol	R03AC13	R03AC13	R03AC	R03A	R03	R	Respiratory	Drugs for obstructive airway diseases	Adrenergics, inhalant	Selective beta-2-adrenoreceptor agonists
229	salmeterol	R03AC12	R03AC12	R03AC	R03A	R03	R	Respiratory	Drugs for obstructive airway diseases	Adrenergics, inhalant	Selective beta-2-adrenoreceptor agonists
1793	tulobuterol	R03AC11	R03AC11	R03AC	R03A	R03	R	Respiratory	Drugs for obstructive airway diseases	Adrenergics, inhalant	Selective beta-2-adrenoreceptor agonists
5006	carbuterol	R03AC10	R03AC10	R03AC	R03A	R03	R	Respiratory	Drugs for obstructive airway diseases	Adrenergics, inhalant	Selective beta-2-adrenoreceptor agonists
5065	tretoquinol	R03AC09	R03AC09	R03AC	R03A	R03	R	Respiratory	Drugs for obstructive airway diseases	Adrenergics, inhalant	Selective beta-2-adrenoreceptor agonists
1911	pirbuterol	R03AC08	R03AC08	R03AC	R03A	R03	R	Respiratory	Drugs for obstructive airway diseases	Adrenergics, inhalant	Selective beta-2-adrenoreceptor agonists
5580	isoetarine	R03AC07	R03AC07	R03AC	R03A	R03	R	Respiratory	Drugs for obstructive airway diseases	Adrenergics, inhalant	Selective beta-2-adrenoreceptor agonists
4225	hexoprenaline	R03AC06	R03AC06	R03AC	R03A	R03	R	Respiratory	Drugs for obstructive airway diseases	Adrenergics, inhalant	Selective beta-2-adrenoreceptor agonists
6798	rimiterol	R03AC05	R03AC05	R03AC	R03A	R03	R	Respiratory	Drugs for obstructive airway diseases	Adrenergics, inhalant	Selective beta-2-adrenoreceptor agonists
1645	fenoterol	R03AC04	G02CA03	R03AC	R03A	R03	R	Respiratory	Drugs for obstructive airway diseases	Adrenergics, inhalant	Selective beta-2-adrenoreceptor agonists
1135	terbutaline	R03AC03	R03AC03	R03AC	R03A	R03	R	Respiratory	Drugs for obstructive airway diseases	Adrenergics, inhalant	Selective beta-2-adrenoreceptor agonists
76	salbutamol	R03AC02	R03AC02	R03AC	R03A	R03	R	Respiratory	Drugs for obstructive airway diseases	Adrenergics, inhalant	Selective beta-2-adrenoreceptor agonists
875	levosalbutamol	R03AC02	R03AC02	R03AC	R03A	R03	R	Respiratory	Drugs for obstructive airway diseases	Adrenergics, inhalant	Selective beta-2-adrenoreceptor agonists
2768	orciprenaline	R03AB03	R03AB03	R03AB	R03A	R03	R	Respiratory	Drugs for obstructive airway diseases	Adrenergics, inhalant	Non-selective beta-adrenoreceptor agonists
2492	isoprenaline	R03AB02	C01CA02	R03AB	R03A	R03	R	Respiratory	Drugs for obstructive airway diseases	Adrenergics, inhalant	Non-selective beta-adrenoreceptor agonists
278	epinephrine	R03AA01	C01CA24	R03AA	R03A	R03	R	Respiratory	Drugs for obstructive airway diseases	Adrenergics, inhalant	Alpha- and beta-adrenoreceptor agonists
1955	inhalants, unspecified	R03	R03	R03	R03	R03	R	Respiratory	Drugs for obstructive airway diseases	NA	NA
2759	antiasthmatics, unspecified	R03	R03	R03	R03	R03	R	Respiratory	Drugs for obstructive airway diseases	NA	NA
1668	benzydamine	R02AX03	M01AX07	R02AX	R02A	R02	R	Respiratory	Throat preparations	Throat preparations	Other throat preparations
46	ibuprofen	R02AX02	M01AE01	R02AX	R02A	R02	R	Respiratory	Throat preparations	Throat preparations	Other throat preparations
1419	flurbiprofen	R02AX01	M01AE09	R02AX	R02A	R02	R	Respiratory	Throat preparations	Throat preparations	Other throat preparations
1035	ambroxol	R02AD05	R02AD05	R02AD	R02A	R02	R	Respiratory	Throat preparations	Throat preparations	Anesthetics, local
2612	dyclonine	R02AD04	N01BX02	R02AD	R02A	R02	R	Respiratory	Throat preparations	Throat preparations	Anesthetics, local
649	cocaine	R02AD03	N01BC01	R02AD	R02A	R02	R	Respiratory	Throat preparations	Throat preparations	Anesthetics, local
260	lidocaine	R02AD02	N01BB02	R02AD	R02A	R02	R	Respiratory	Throat preparations	Throat preparations	Anesthetics, local
1777	benzocaine	R02AD01	N01BA05	R02AD	R02A	R02	R	Respiratory	Throat preparations	Throat preparations	Anesthetics, local
2109	gramicidin	R02AB30	R02AB30	R02AB	R02A	R02	R	Respiratory	Throat preparations	Throat preparations	Antibiotics
1320	bacitracin	R02AB04	J01XX10	R02AB	R02A	R02	R	Respiratory	Throat preparations	Throat preparations	Antibiotics
3872	fusafungine	R02AB03	R02AB03	R02AB	R02A	R02	R	Respiratory	Throat preparations	Throat preparations	Antibiotics
3771	tyrothricin	R02AB02	R02AB02	R02AB	R02A	R02	R	Respiratory	Throat preparations	Throat preparations	Antibiotics
1544	neomycin	R02AB01	J01GB05	R02AB	R02A	R02	R	Respiratory	Throat preparations	Throat preparations	Antibiotics
4057	octenidine	R02AA21	R02AA21	R02AA	R02A	R02	R	Respiratory	Throat preparations	Throat preparations	Antiseptics
2227	phenol	R02AA19	N01BX03	R02AA	R02A	R02	R	Respiratory	Throat preparations	Throat preparations	Antiseptics
3094	hexamidine	R02AA18	R01AX07	R02AA	R02A	R02	R	Respiratory	Throat preparations	Throat preparations	Antiseptics
3513	cetrimonium	R02AA17	R02AA17	R02AA	R02A	R02	R	Respiratory	Throat preparations	Throat preparations	Antiseptics
2019	benzalkonium	R02AA16	R02AA16	R02AA	R02A	R02	R	Respiratory	Throat preparations	Throat preparations	Antiseptics
1269	povidone	R02AA15	G01AX11	R02AA	R02A	R02	R	Respiratory	Throat preparations	Throat preparations	Antiseptics
6369	acriflavinium	R02AA13	R02AA13	R02AA	R02A	R02	R	Respiratory	Throat preparations	Throat preparations	Antiseptics
5032	hexylresorcinol	R02AA12	R02AA12	R02AA	R02A	R02	R	Respiratory	Throat preparations	Throat preparations	Antiseptics
4187	chlorquinaldol	R02AA11	P01AA04	R02AA	R02A	R02	R	Respiratory	Throat preparations	Throat preparations	Antiseptics
2842	benzethonium	R02AA09	R02AA09	R02AA	R02A	R02	R	Respiratory	Throat preparations	Throat preparations	Antiseptics
2445	cetylpyridinium	R02AA06	R02AA06	R02AA	R02A	R02	R	Respiratory	Throat preparations	Throat preparations	Antiseptics
751	chlorhexidine	R02AA05	R02AA05	R02AA	R02A	R02	R	Respiratory	Throat preparations	Throat preparations	Antiseptics
5355	dichlorobenzyl alcohol	R02AA03	R02AA03	R02AA	R02A	R02	R	Respiratory	Throat preparations	Throat preparations	Antiseptics
2292	dequalinium	R02AA02	G01AC05	R02AA	R02A	R02	R	Respiratory	Throat preparations	Throat preparations	Antiseptics
4636	ambazone	R02AA01	R02AA01	R02AA	R02A	R02	R	Respiratory	Throat preparations	Throat preparations	Antiseptics
1217	phenylephrine	R01BA03	C01CA06	R01BA	R01B	R01	R	Respiratory	Nasal preparations	Decongestans, systemic	Sympathomimetics
635	pseudoephedrine	R01BA02	R01BA02	R01BA	R01B	R01	R	Respiratory	Nasal preparations	Decongestans, systemic	Sympathomimetics
2763	phenylpropanolamine	R01BA01	R01BA01	R01BA	R01B	R01	R	Respiratory	Nasal preparations	Decongestans, systemic	Sympathomimetics
1276	hyaluronic acid	R01AX09	M09AX01	R01AX	R01A	R01	R	Respiratory	Nasal preparations	Decongestans, topical	Other nasal preparations
3493	framycetin	R01AX08	R01AX08	R01AX	R01A	R01	R	Respiratory	Nasal preparations	Decongestans, topical	Other nasal preparations
3093	hexamidine	R01AX07	R01AX07	R01AX	R01A	R01	R	Respiratory	Nasal preparations	Decongestans, topical	Other nasal preparations
647	mupirocin	R01AX06	R01AX06	R01AX	R01A	R01	R	Respiratory	Nasal preparations	Decongestans, topical	Other nasal preparations
3822	ritiometan	R01AX05	R01AX05	R01AX	R01A	R01	R	Respiratory	Nasal preparations	Decongestans, topical	Other nasal preparations
471	ipratropium	R01AX03	R01AX03	R01AX	R01A	R01	R	Respiratory	Nasal preparations	Decongestans, topical	Other nasal preparations
766	ciclesonide	R01AD13	R01AD13	R01AD	R01A	R01	R	Respiratory	Nasal preparations	Decongestans, topical	Corticosteroids
447	triamcinolone	R01AD11	H02AB08	R01AD	R01A	R01	R	Respiratory	Nasal preparations	Decongestans, topical	Corticosteroids
408	mometasone	R01AD09	R01AD09	R01AD	R01A	R01	R	Respiratory	Nasal preparations	Decongestans, topical	Corticosteroids
221	fluticasone	R01AD08	R01AD08	R01AD	R01A	R01	R	Respiratory	Nasal preparations	Decongestans, topical	Corticosteroids
2650	tixocortol	R01AD07	R01AD07	R01AD	R01A	R01	R	Respiratory	Nasal preparations	Decongestans, topical	Corticosteroids
576	betamethasone	R01AD06	H02AB01	R01AD	R01A	R01	R	Respiratory	Nasal preparations	Decongestans, topical	Corticosteroids
240	budesonide	R01AD05	R01AD05	R01AD	R01A	R01	R	Respiratory	Nasal preparations	Decongestans, topical	Corticosteroids
1528	flunisolide	R01AD04	R01AD04	R01AD	R01A	R01	R	Respiratory	Nasal preparations	Decongestans, topical	Corticosteroids
18	dexamethasone	R01AD03	H02AB02	R01AD	R01A	R01	R	Respiratory	Nasal preparations	Decongestans, topical	Corticosteroids
36	prednisolone	R01AD02	H02AB06	R01AD	R01A	R01	R	Respiratory	Nasal preparations	Decongestans, topical	Corticosteroids
611	beclometasone	R01AD01	R01AD01	R01AD	R01A	R01	R	Respiratory	Nasal preparations	Decongestans, topical	Corticosteroids
672	olopatadine	R01AC08	R01AC08	R01AC	R01A	R01	R	Respiratory	Nasal preparations	Decongestans, topical	Antiallergic agents, excl. corticosteroids
2978	nedocromil	R01AC07	R01AC07	R01AC	R01A	R01	R	Respiratory	Nasal preparations	Decongestans, topical	Antiallergic agents, excl. corticosteroids
3726	thonzylamine	R01AC06	R01AC06	R01AC	R01A	R01	R	Respiratory	Nasal preparations	Decongestans, topical	Antiallergic agents, excl. corticosteroids
4200	spaglumic acid	R01AC05	R01AC05	R01AC	R01A	R01	R	Respiratory	Nasal preparations	Decongestans, topical	Antiallergic agents, excl. corticosteroids
4480	antazoline	R01AC04	R01AC04	R01AC	R01A	R01	R	Respiratory	Nasal preparations	Decongestans, topical	Antiallergic agents, excl. corticosteroids
762	azelastine	R01AC03	R01AC03	R01AC	R01A	R01	R	Respiratory	Nasal preparations	Decongestans, topical	Antiallergic agents, excl. corticosteroids
2355	levocabastine	R01AC02	R01AC02	R01AC	R01A	R01	R	Respiratory	Nasal preparations	Decongestans, topical	Antiallergic agents, excl. corticosteroids
1191	cromoglicic acid	R01AC01	R01AC01	R01AC	R01A	R01	R	Respiratory	Nasal preparations	Decongestans, topical	Antiallergic agents, excl. corticosteroids
1925	antiallergic agents, unspecified	R01AC	R01AC	R01AC	R01A	R01	R	Respiratory	Nasal preparations	Decongestans, topical	Antiallergic agents, excl. corticosteroids
3017	tuaminoheptane	R01AB08	R01AA11	R01AB	R01A	R01	R	Respiratory	Nasal preparations	Decongestans, topical	Sympathomimetics, combinations excl. Corticosteroids
1442	oxymetazoline	R01AB07	R01AA05	R01AB	R01A	R01	R	Respiratory	Nasal preparations	Decongestans, topical	Sympathomimetics, combinations excl. Corticosteroids
1965	xylometazoline	R01AB06	R01AA07	R01AB	R01A	R01	R	Respiratory	Nasal preparations	Decongestans, topical	Sympathomimetics, combinations excl. Corticosteroids
1470	ephedrine	R01AB05	C01CA26	R01AB	R01A	R01	R	Respiratory	Nasal preparations	Decongestans, topical	Sympathomimetics, combinations excl. Corticosteroids
1733	tetryzoline	R01AB03	R01AA06	R01AB	R01A	R01	R	Respiratory	Nasal preparations	Decongestans, topical	Sympathomimetics, combinations excl. Corticosteroids
1572	naphazoline	R01AB02	R01AA08	R01AB	R01A	R01	R	Respiratory	Nasal preparations	Decongestans, topical	Sympathomimetics, combinations excl. Corticosteroids
1216	phenylephrine	R01AB01	C01CA06	R01AB	R01A	R01	R	Respiratory	Nasal preparations	Decongestans, topical	Sympathomimetics, combinations excl. Corticosteroids
277	epinephrine	R01AA14	C01CA24	R01AA	R01A	R01	R	Respiratory	Nasal preparations	Decongestans, topical	Sympathomimetics, plain
4847	tymazoline	R01AA13	R01AA13	R01AA	R01A	R01	R	Respiratory	Nasal preparations	Decongestans, topical	Sympathomimetics, plain
4162	fenoxazoline	R01AA12	R01AA12	R01AA	R01A	R01	R	Respiratory	Nasal preparations	Decongestans, topical	Sympathomimetics, plain
3016	tuaminoheptane	R01AA11	R01AA11	R01AA	R01A	R01	R	Respiratory	Nasal preparations	Decongestans, topical	Sympathomimetics, plain
6713	metizoline	R01AA10	R01AA10	R01AA	R01A	R01	R	Respiratory	Nasal preparations	Decongestans, topical	Sympathomimetics, plain
3769	tramazoline	R01AA09	R01AA09	R01AA	R01A	R01	R	Respiratory	Nasal preparations	Decongestans, topical	Sympathomimetics, plain
1571	naphazoline	R01AA08	R01AA08	R01AA	R01A	R01	R	Respiratory	Nasal preparations	Decongestans, topical	Sympathomimetics, plain
1964	xylometazoline	R01AA07	R01AA07	R01AA	R01A	R01	R	Respiratory	Nasal preparations	Decongestans, topical	Sympathomimetics, plain
1732	tetryzoline	R01AA06	R01AA06	R01AA	R01A	R01	R	Respiratory	Nasal preparations	Decongestans, topical	Sympathomimetics, plain
1441	oxymetazoline	R01AA05	R01AA05	R01AA	R01A	R01	R	Respiratory	Nasal preparations	Decongestans, topical	Sympathomimetics, plain
1215	phenylephrine	R01AA04	C01CA06	R01AA	R01A	R01	R	Respiratory	Nasal preparations	Decongestans, topical	Sympathomimetics, plain
1469	ephedrine	R01AA03	C01CA26	R01AA	R01A	R01	R	Respiratory	Nasal preparations	Decongestans, topical	Sympathomimetics, plain
6069	cyclopentamine	R01AA02	R01AA02	R01AA	R01A	R01	R	Respiratory	Nasal preparations	Decongestans, topical	Sympathomimetics, plain
2216	nasal preparations, unspecified	R01	R01	R01	R01	R01	R	Respiratory	Nasal preparations	NA	NA
3042	calcium glycerophosphate	QA12AA08	QA12AA08	QA12A	QA12	QA1	Q	NA	NA	NA	NA
4654	diethyltoluamide	P03BX01	P03BX01	P03BX	P03B	P03	P	Antiparasitic	Ectoparasiticides	Inseticides	Other insecticides and repellents
2943	deltamethrin	P03BA03	P03BA03	P03BA	P03B	P03	P	Antiparasitic	Ectoparasiticides	Inseticides	Pyrethrines
5525	cypermethrin	P03BA02	P03BA02	P03BA	P03B	P03	P	Antiparasitic	Ectoparasiticides	Inseticides	Pyrethrines
2938	benzyl alcohol	P03AX06	P03AX06	P03AX	P03A	P03	P	Antiparasitic	Ectoparasiticides	Ectoparasiticides	Other ectoparasiticides, incl. scabicides
1006	simeticone	P03AX05	P03AX05	P03AX	P03A	P03	P	Antiparasitic	Ectoparasiticides	Ectoparasiticides	Other ectoparasiticides, incl. scabicides
3313	malathion	P03AX03	P03AX03	P03AX	P03A	P03	P	Antiparasitic	Ectoparasiticides	Ectoparasiticides	Other ectoparasiticides, incl. scabicides
2862	benzyl benzoate	P03AX01	P03AX01	P03AX	P03A	P03	P	Antiparasitic	Ectoparasiticides	Ectoparasiticides	Other ectoparasiticides, incl. scabicides
1512	permethrin	P03AC04	P03AC04	P03AC	P03A	P03	P	Antiparasitic	Ectoparasiticides	Ectoparasiticides	Pyrethrines, incl. synthetic compounds
4369	phenothrin	P03AC03	P03AC03	P03AC	P03A	P03	P	Antiparasitic	Ectoparasiticides	Ectoparasiticides	Pyrethrines, incl. synthetic compounds
3147	lindane	P03AB02	P03AB02	P03AB	P03A	P03	P	Antiparasitic	Ectoparasiticides	Ectoparasiticides	Chlorine containing products
6059	clofenotane	P03AB01	P03AB01	P03AB	P03A	P03	P	Antiparasitic	Ectoparasiticides	Ectoparasiticides	Chlorine containing products
5678	thiram	P03AA05	P03AA05	P03AA	P03A	P03	P	Antiparasitic	Ectoparasiticides	Ectoparasiticides	Sulfur containing products
1619	disulfiram	P03AA04	P03AA04	P03AA	P03A	P03	P	Antiparasitic	Ectoparasiticides	Ectoparasiticides	Sulfur containing products
6465	mesulfen	P03AA03	P03AA03	P03AA	P03A	P03	P	Antiparasitic	Ectoparasiticides	Ectoparasiticides	Sulfur containing products
4958	dichlorophen	P02DX02	P02DX02	P02DX	P02D	P02	P	Antiparasitic	Anthelmintics	Anticestodals	Other anticestodals
4824	niclosamide	P02DA01	P02DA01	P02DA	P02D	P02	P	Antiparasitic	Anthelmintics	Anticestodals	Salicylic acid derivatives
6723	moxidectin	P02CX03	P02CX03	P02CX	P02C	P02	P	Antiparasitic	Anthelmintics	Antinematodals	Other antinematodals
5886	pyrvinium	P02CX01	P02CX01	P02CX	P02C	P02	P	Antiparasitic	Anthelmintics	Antinematodals	Other antinematodals
1207	ivermectin	P02CF01	P02CF01	P02CF	P02C	P02	P	Antiparasitic	Anthelmintics	Antinematodals	Avermectines
2101	levamisole	P02CE01	P02CE01	P02CE	P02C	P02	P	Antiparasitic	Anthelmintics	Antinematodals	Imidazothiazole derivatives
3821	pyrantel	P02CC01	P02CC01	P02CC	P02C	P02	P	Antiparasitic	Anthelmintics	Antinematodals	Tetrahydropyrimidine derivatives
3464	diethylcarbamazine	P02CB02	P02CB02	P02CB	P02C	P02	P	Antiparasitic	Anthelmintics	Antinematodals	Piperazine and derivatives
3398	piperazine	P02CB01	P02CB01	P02CB	P02C	P02	P	Antiparasitic	Anthelmintics	Antinematodals	Piperazine and derivatives
4019	fenbendazole	P02CA06	P02CA06	P02CA	P02C	P02	P	Antiparasitic	Anthelmintics	Antinematodals	Benzimidazole derivatives
3896	flubendazole	P02CA05	P02CA05	P02CA	P02C	P02	P	Antiparasitic	Anthelmintics	Antinematodals	Benzimidazole derivatives
6529	ciclobendazole	P02CA04	P02CA04	P02CA	P02C	P02	P	Antiparasitic	Anthelmintics	Antinematodals	Benzimidazole derivatives
1548	albendazole	P02CA03	P02CA03	P02CA	P02C	P02	P	Antiparasitic	Anthelmintics	Antinematodals	Benzimidazole derivatives
3232	tiabendazole	P02CA02	P02CA02	P02CA	P02C	P02	P	Antiparasitic	Anthelmintics	Antinematodals	Benzimidazole derivatives
2060	mebendazole	P02CA01	P02CA01	P02CA	P02C	P02	P	Antiparasitic	Anthelmintics	Antinematodals	Benzimidazole derivatives
4110	triclabendazole	P02BX04	P02BX04	P02BX	P02B	P02	P	Antiparasitic	Anthelmintics	Antitrematodals	Other antitrematodal agents
5860	niridazole	P02BX02	P02BX02	P02BX	P02B	P02	P	Antiparasitic	Anthelmintics	Antitrematodals	Other antitrematodal agents
6471	bithionol	P02BX01	P02BX01	P02BX	P02B	P02	P	Antiparasitic	Anthelmintics	Antitrematodals	Other antitrematodal agents
5435	oxamniquine	P02BA02	P02BA02	P02BA	P02B	P02	P	Antiparasitic	Anthelmintics	Antitrematodals	Quinoline derivatives and related substances
2674	praziquantel	P02BA01	P02BA01	P02BA	P02B	P02	P	Antiparasitic	Anthelmintics	Antitrematodals	Quinoline derivatives and related substances
2462	miltefosine	P01CX04	P01CX04	P01CX	P01C	P01	P	Antiparasitic	Antiprotozoals	Anti-Leishmaniasis and trypanosomiasis	Other agents against leishmaniasis and trypanosomiasis
2448	eflornithine	P01CX03	P01CX03	P01CX	P01C	P01	P	Antiparasitic	Antiprotozoals	Anti-Leishmaniasis and trypanosomiasis	Other agents against leishmaniasis and trypanosomiasis
1208	pentamidine	P01CX01	P01CX01	P01CX	P01C	P01	P	Antiparasitic	Antiprotozoals	Anti-Leishmaniasis and trypanosomiasis	Other agents against leishmaniasis and trypanosomiasis
4988	acetarsol	P01CD02	P01CD02	P01CD	P01C	P01	P	Antiparasitic	Antiprotozoals	Anti-Leishmaniasis and trypanosomiasis	Arsenic compounds
6698	melarsoprol	P01CD01	P01CD01	P01CD	P01C	P01	P	Antiparasitic	Antiprotozoals	Anti-Leishmaniasis and trypanosomiasis	Arsenic compounds
3498	nitrofural	P01CC02	P01CC02	P01CC	P01C	P01	P	Antiparasitic	Antiprotozoals	Anti-Leishmaniasis and trypanosomiasis	Nitrofuran derivatives
3932	nifurtimox	P01CC01	P01CC01	P01CC	P01C	P01	P	Antiparasitic	Antiprotozoals	Anti-Leishmaniasis and trypanosomiasis	Nitrofuran derivatives
3849	sodium stibogluconate	P01CB02	P01CB02	P01CB	P01C	P01	P	Antiparasitic	Antiprotozoals	Anti-Leishmaniasis and trypanosomiasis	Antimony compounds
2739	meglumine	P01CB01	P01CB01	P01CB	P01C	P01	P	Antiparasitic	Antiprotozoals	Anti-Leishmaniasis and trypanosomiasis	Antimony compounds
4877	fexinidazole	P01CA03	P01CA03	P01CA	P01C	P01	P	Antiparasitic	Antiprotozoals	Anti-Leishmaniasis and trypanosomiasis	Nitroimidazole derivatives
3182	benznidazole	P01CA02	P01CA02	P01CA	P01C	P01	P	Antiparasitic	Antiprotozoals	Anti-Leishmaniasis and trypanosomiasis	Nitroimidazole derivatives
4763	halofantrine	P01BX01	P01BX01	P01BX	P01B	P01	P	Antiparasitic	Antiprotozoals	Antimalarials	Other antimalarials
2897	sulfadoxine	P01BF09	P01BF09	P01BF	P01B	P01	P	Antiparasitic	Antiprotozoals	Antimalarials	Artemisinin and derivatives, combinations
4191	piperaquine	P01BF05	P01BF05	P01BF	P01B	P01	P	Antiparasitic	Antiprotozoals	Antimalarials	Artemisinin and derivatives, combinations
2577	lumefantrine	P01BF01	P01BF01	P01BF	P01B	P01	P	Antiparasitic	Antiprotozoals	Antimalarials	Artemisinin and derivatives, combinations
6425	artenimol	P01BE05	P01BE05	P01BE	P01B	P01	P	Antiparasitic	Antiprotozoals	Antimalarials	Artemisinin and derivatives, plain
3315	artemotil	P01BE04	P01BE04	P01BE	P01B	P01	P	Antiparasitic	Antiprotozoals	Antimalarials	Artemisinin and derivatives, plain
2417	artesunate	P01BE03	P01BE03	P01BE	P01B	P01	P	Antiparasitic	Antiprotozoals	Antimalarials	Artemisinin and derivatives, plain
2576	artemether	P01BE02	P01BE02	P01BE	P01B	P01	P	Antiparasitic	Antiprotozoals	Antimalarials	Artemisinin and derivatives, plain
3892	artemisinin	P01BE01	P01BE01	P01BE	P01B	P01	P	Antiparasitic	Antiprotozoals	Antimalarials	Artemisinin and derivatives, plain
1713	pyrimethamine	P01BD01	P01BD01	P01BD	P01B	P01	P	Antiparasitic	Antiprotozoals	Antimalarials	Diaminopyrimidines
1951	mefloquine	P01BC02	P01BC02	P01BC	P01B	P01	P	Antiparasitic	Antiprotozoals	Antimalarials	Methanolquinolines
1048	quinine	P01BC01	P01BC01	P01BC	P01B	P01	P	Antiparasitic	Antiprotozoals	Antimalarials	Methanolquinolines
1627	proguanil	P01BB01	P01BB01	P01BB	P01B	P01	P	Antiparasitic	Antiprotozoals	Antimalarials	Biguanides
3400	tafenoquine	P01BA07	P01BA07	P01BA	P01B	P01	P	Antiparasitic	Antiprotozoals	Antimalarials	Aminoquinolines
3869	amodiaquine	P01BA06	P01BA06	P01BA	P01B	P01	P	Antiparasitic	Antiprotozoals	Antimalarials	Aminoquinolines
2592	primaquine	P01BA03	P01BA03	P01BA	P01B	P01	P	Antiparasitic	Antiprotozoals	Antimalarials	Aminoquinolines
118	hydroxychloroquine	P01BA02	P01BA02	P01BA	P01B	P01	P	Antiparasitic	Antiprotozoals	Antimalarials	Aminoquinolines
1247	chloroquine	P01BA01	P01BA01	P01BA	P01B	P01	P	Antiparasitic	Antiprotozoals	Antimalarials	Aminoquinolines
2123	nitazoxanide	P01AX11	P01AX11	P01AX	P01A	P01	P	Antiparasitic	Antiprotozoals	Other anti-protozoals	Other agents against amoebiasis and other protozoal diseases
4193	fumagillin	P01AX10	P01AX10	P01AX	P01A	P01	P	Antiparasitic	Antiprotozoals	Other anti-protozoals	Other agents against amoebiasis and other protozoal diseases
5126	dehydroemetine	P01AX09	P01AX09	P01AX	P01A	P01	P	Antiparasitic	Antiprotozoals	Other anti-protozoals	Other agents against amoebiasis and other protozoal diseases
5675	tenonitrozole	P01AX08	P01AX08	P01AX	P01A	P01	P	Antiparasitic	Antiprotozoals	Other anti-protozoals	Other agents against amoebiasis and other protozoal diseases
5460	trimetrexate	P01AX07	P01AX07	P01AX	P01A	P01	P	Antiparasitic	Antiprotozoals	Other anti-protozoals	Other agents against amoebiasis and other protozoal diseases
941	atovaquone	P01AX06	P01AX06	P01AX	P01A	P01	P	Antiparasitic	Antiprotozoals	Other anti-protozoals	Other agents against amoebiasis and other protozoal diseases
2657	mepacrine	P01AX05	P01AX05	P01AX	P01A	P01	P	Antiparasitic	Antiprotozoals	Other anti-protozoals	Other agents against amoebiasis and other protozoal diseases
5233	phanquinone	P01AX04	P01AX04	P01AX	P01A	P01	P	Antiparasitic	Antiprotozoals	Other anti-protozoals	Other agents against amoebiasis and other protozoal diseases
6093	emetine	P01AX02	P01AX02	P01AX	P01A	P01	P	Antiparasitic	Antiprotozoals	Other anti-protozoals	Other agents against amoebiasis and other protozoal diseases
6575	difetarsone	P01AR02	P01AR02	P01AR	P01A	P01	P	Antiparasitic	Antiprotozoals	Other anti-protozoals	Arsenic compounds
5671	teclozan	P01AC04	P01AC04	P01AC	P01A	P01	P	Antiparasitic	Antiprotozoals	Other anti-protozoals	Dichloroacetamide derivatives
3521	diloxanide	P01AC01	P01AC01	P01AC	P01A	P01	P	Antiparasitic	Antiprotozoals	Other anti-protozoals	Dichloroacetamide derivatives
2758	secnidazole	P01AB07	P01AB07	P01AB	P01A	P01	P	Antiparasitic	Antiprotozoals	Other anti-protozoals	Nitroimidazole derivatives
4366	nimorazole	P01AB06	P01AB06	P01AB	P01A	P01	P	Antiparasitic	Antiprotozoals	Other anti-protozoals	Nitroimidazole derivatives
2524	ornidazole	P01AB03	J01XD03	P01AB	P01A	P01	P	Antiparasitic	Antiprotozoals	Other anti-protozoals	Nitroimidazole derivatives
2230	tinidazole	P01AB02	J01XD02	P01AB	P01A	P01	P	Antiparasitic	Antiprotozoals	Other anti-protozoals	Nitroimidazole derivatives
295	metronidazole	P01AB01	J01XD01	P01AB	P01A	P01	P	Antiparasitic	Antiprotozoals	Other anti-protozoals	Nitroimidazole derivatives
4628	tilbroquinol	P01AA05	P01AA05	P01AA	P01A	P01	P	Antiparasitic	Antiprotozoals	Other anti-protozoals	Hydroxyquinoline derivatives
4186	chlorquinaldol	P01AA04	P01AA04	P01AA	P01A	P01	P	Antiparasitic	Antiprotozoals	Other anti-protozoals	Hydroxyquinoline derivatives
3347	clioquinol	P01AA02	P01AA02	P01AA	P01A	P01	P	Antiparasitic	Antiprotozoals	Other anti-protozoals	Hydroxyquinoline derivatives
5767	broxyquinoline	P01AA01	P01AA01	P01AA	P01A	P01	P	Antiparasitic	Antiprotozoals	Other anti-protozoals	Hydroxyquinoline derivatives
3953	zotarolimus	NA	NA	NA	NA	NA	NA	NA	NA	NA	NA
5337	zosuquidar	NA	NA	NA	NA	NA	NA	NA	NA	NA	NA
3165	zolbetuximab	NA	NA	NA	NA	NA	NA	NA	NA	NA	NA
5181	zolazepam	NA	NA	NA	NA	NA	NA	NA	NA	NA	NA
2906	ziziphus spp	NA	Z	NA	NA	NA	NA	NA	NA	NA	NA
5696	zirconium	NA	NA	NA	NA	NA	NA	NA	NA	NA	NA
5072	zinostatin	NA	NA	NA	NA	NA	NA	NA	NA	NA	NA
1581	zingiber spp	NA	Z	NA	NA	NA	NA	NA	NA	NA	NA
6212	zinc bromide	NA	NA	NA	NA	NA	NA	NA	NA	NA	NA
2318	zileuton	NA	NA	NA	NA	NA	NA	NA	NA	NA	NA
6333	zibotentan	NA	NA	NA	NA	NA	NA	NA	NA	NA	NA
4546	zeolite	NA	NA	NA	NA	NA	NA	NA	NA	NA	NA
3713	zea spp	NA	Z	NA	NA	NA	NA	NA	NA	NA	NA
6880	zastumotide	NA	NA	NA	NA	NA	NA	NA	NA	NA	NA
1988	zanthoxylum spp	NA	Z	NA	NA	NA	NA	NA	NA	NA	NA
6332	zanolimumab	NA	NA	NA	NA	NA	NA	NA	NA	NA	NA
2724	zaltoprofen	NA	NA	NA	NA	NA	NA	NA	NA	NA	NA
5695	zabofloxacin	NA	NA	NA	NA	NA	NA	NA	NA	NA	NA
4513	z 100	NA	NA	NA	NA	NA	NA	NA	NA	NA	NA
4030	yucca spp	NA	Z	NA	NA	NA	NA	NA	NA	NA	NA
3223	yttrium	NA	NA	NA	NA	NA	NA	NA	NA	NA	NA
6879	yellow phenolphthalein	NA	NA	NA	NA	NA	NA	NA	NA	NA	NA
3581	yeast dried	NA	NA	NA	NA	NA	NA	NA	NA	NA	NA
5694	xylose	NA	NA	NA	NA	NA	NA	NA	NA	NA	NA
4703	xylooligosaccharide	NA	NA	NA	NA	NA	NA	NA	NA	NA	NA
2720	xylitol	NA	NA	NA	NA	NA	NA	NA	NA	NA	NA
5462	xylenol	NA	NA	NA	NA	NA	NA	NA	NA	NA	NA
3924	xylene	NA	NA	NA	NA	NA	NA	NA	NA	NA	NA
2918	xylazine	NA	NA	NA	NA	NA	NA	NA	NA	NA	NA
5349	xylanase	NA	NA	NA	NA	NA	NA	NA	NA	NA	NA
5693	xinmailong	NA	NA	NA	NA	NA	NA	NA	NA	NA	NA
5692	xevinapant	NA	NA	NA	NA	NA	NA	NA	NA	NA	NA
5336	xentuzumab	NA	NA	NA	NA	NA	NA	NA	NA	NA	NA
1089	xantofyl	NA	NA	NA	NA	NA	NA	NA	NA	NA	NA
6511	xanthium spp	NA	Z	NA	NA	NA	NA	NA	NA	NA	NA
4139	xanthan gum	NA	NA	NA	NA	NA	NA	NA	NA	NA	NA
6588	wrightia spp	NA	Z	NA	NA	NA	NA	NA	NA	NA	NA
2793	wool	NA	NA	NA	NA	NA	NA	NA	NA	NA	NA
2735	wolfiporia spp	NA	Z	NA	NA	NA	NA	NA	NA	NA	NA
6877	wnt-973	NA	NA	NA	NA	NA	NA	NA	NA	NA	NA
3107	withania spp	NA	Z	NA	NA	NA	NA	NA	NA	NA	NA
3184	whey	NA	NA	NA	NA	NA	NA	NA	NA	NA	NA
4205	wax	NA	NA	NA	NA	NA	NA	NA	NA	NA	NA
1031	water	NA	NA	NA	NA	NA	NA	NA	NA	NA	NA
5335	voxtalisib	NA	NA	NA	NA	NA	NA	NA	NA	NA	NA
5461	votumumab	NA	NA	NA	NA	NA	NA	NA	NA	NA	NA
6876	voruciclib	NA	NA	NA	NA	NA	NA	NA	NA	NA	NA
4246	vorolanib	NA	NA	NA	NA	NA	NA	NA	NA	NA	NA
2690	vorhyaluronidase alfa	NA	NA	NA	NA	NA	NA	NA	NA	NA	NA
5071	vopratelimab	NA	NA	NA	NA	NA	NA	NA	NA	NA	NA
4062	vonicog alfa	NA	NA	NA	NA	NA	NA	NA	NA	NA	NA
6330	volociximab	NA	NA	NA	NA	NA	NA	NA	NA	NA	NA
4012	volasertib	NA	NA	NA	NA	NA	NA	NA	NA	NA	NA
6875	vocimagene amiretrorepvec	NA	NA	NA	NA	NA	NA	NA	NA	NA	NA
2578	vitis spp	NA	Z	NA	NA	NA	NA	NA	NA	NA	NA
6329	vitexin	NA	NA	NA	NA	NA	NA	NA	NA	NA	NA
5479	vitellaria spp	NA	Z	NA	NA	NA	NA	NA	NA	NA	NA
3751	vistusertib	NA	NA	NA	NA	NA	NA	NA	NA	NA	NA
6327	visilizumab	NA	NA	NA	NA	NA	NA	NA	NA	NA	NA
3604	viscum spp	NA	Z	NA	NA	NA	NA	NA	NA	NA	NA
5689	viomycin	NA	NA	NA	NA	NA	NA	NA	NA	NA	NA
6828	vincetoxicum spp	NA	Z	NA	NA	NA	NA	NA	NA	NA	NA
5364	vigna spp	NA	Z	NA	NA	NA	NA	NA	NA	NA	NA
4915	vicriviroc	NA	NA	NA	NA	NA	NA	NA	NA	NA	NA
6416	vicia spp	NA	Z	NA	NA	NA	NA	NA	NA	NA	NA
3989	viburnum spp	NA	Z	NA	NA	NA	NA	NA	NA	NA	NA
2490	vibegron	NA	NA	NA	NA	NA	NA	NA	NA	NA	NA
6873	viagenpumatucel l	NA	NA	NA	NA	NA	NA	NA	NA	NA	NA
5095	veronicastrum spp	NA	Z	NA	NA	NA	NA	NA	NA	NA	NA
4684	verdiperstat	NA	NA	NA	NA	NA	NA	NA	NA	NA	NA
3616	verbena spp	NA	Z	NA	NA	NA	NA	NA	NA	NA	NA
4683	verbascum spp	NA	Z	NA	NA	NA	NA	NA	NA	NA	NA
4950	veratrum spp	NA	Z	NA	NA	NA	NA	NA	NA	NA	NA
6699	veratrol	NA	NA	NA	NA	NA	NA	NA	NA	NA	NA
6325	venglustat	NA	NA	NA	NA	NA	NA	NA	NA	NA	NA
6872	velusetrag	NA	NA	NA	NA	NA	NA	NA	NA	NA	NA
5180	veltuzumab	NA	NA	NA	NA	NA	NA	NA	NA	NA	NA
4245	veledimex	NA	NA	NA	NA	NA	NA	NA	NA	NA	NA
6871	vein	NA	NA	NA	NA	NA	NA	NA	NA	NA	NA
4345	vedroprevir	NA	NA	NA	NA	NA	NA	NA	NA	NA	NA
5334	vatalanib	NA	NA	NA	NA	NA	NA	NA	NA	NA	NA
5928	varronia spp	NA	Z	NA	NA	NA	NA	NA	NA	NA	NA
4244	varlitinib	NA	NA	NA	NA	NA	NA	NA	NA	NA	NA
3519	varlilumab	NA	NA	NA	NA	NA	NA	NA	NA	NA	NA
4914	vanutide cridificar	NA	NA	NA	NA	NA	NA	NA	NA	NA	NA
5927	vanucizumab	NA	NA	NA	NA	NA	NA	NA	NA	NA	NA
4913	vantictumab	NA	NA	NA	NA	NA	NA	NA	NA	NA	NA
3278	vaniprevir	NA	NA	NA	NA	NA	NA	NA	NA	NA	NA
6368	vanda spp	NA	Z	NA	NA	NA	NA	NA	NA	NA	NA
3959	vanadyl sulfate	NA	NA	NA	NA	NA	NA	NA	NA	NA	NA
5688	vamorolone	NA	NA	NA	NA	NA	NA	NA	NA	NA	NA
5687	valtrate	NA	NA	NA	NA	NA	NA	NA	NA	NA	NA
1800	valeriana spp	NA	Z	NA	NA	NA	NA	NA	NA	NA	NA
4029	vadimezan	NA	NA	NA	NA	NA	NA	NA	NA	NA	NA
3721	vadastuximab talirine	NA	NA	NA	NA	NA	NA	NA	NA	NA	NA
785	vaccinium spp	NA	Z	NA	NA	NA	NA	NA	NA	NA	NA
3609	utomilumab	NA	NA	NA	NA	NA	NA	NA	NA	NA	NA
6869	uterus	NA	NA	NA	NA	NA	NA	NA	NA	NA	NA
5925	usnic acid	NA	NA	NA	NA	NA	NA	NA	NA	NA	NA
6324	usnea spp	NA	Z	NA	NA	NA	NA	NA	NA	NA	NA
3443	urtica spp	NA	Z	NA	NA	NA	NA	NA	NA	NA	NA
4378	ursolic acid	NA	NA	NA	NA	NA	NA	NA	NA	NA	NA
5070	urogastrone	NA	NA	NA	NA	NA	NA	NA	NA	NA	NA
4330	uridine triphosphate	NA	NA	NA	NA	NA	NA	NA	NA	NA	NA
6034	urethane	NA	NA	NA	NA	NA	NA	NA	NA	NA	NA
5363	urena spp	NA	Z	NA	NA	NA	NA	NA	NA	NA	NA
2880	urelumab	NA	NA	NA	NA	NA	NA	NA	NA	NA	NA
4088	urea-cresol-sulfonate sodium	NA	NA	NA	NA	NA	NA	NA	NA	NA	NA
2465	urea hydrogen peroxide	NA	NA	NA	NA	NA	NA	NA	NA	NA	NA
2146	uracil	NA	NA	NA	NA	NA	NA	NA	NA	NA	NA
3879	uprosertib	NA	NA	NA	NA	NA	NA	NA	NA	NA	NA
6323	uprifosbuvir	NA	NA	NA	NA	NA	NA	NA	NA	NA	NA
286	unspecified	NA	NA	NA	NA	NA	NA	NA	NA	NA	NA
5069	unithiol	NA	NA	NA	NA	NA	NA	NA	NA	NA	NA
2253	uncaria spp	NA	Z	NA	NA	NA	NA	NA	NA	NA	NA
4682	ulocuplumab	NA	NA	NA	NA	NA	NA	NA	NA	NA	NA
3367	ulmus spp	NA	Z	NA	NA	NA	NA	NA	NA	NA	NA
4437	ulixertinib	NA	NA	NA	NA	NA	NA	NA	NA	NA	NA
4275	ufenamate	NA	NA	NA	NA	NA	NA	NA	NA	NA	NA
1751	ubiquinol	NA	NA	NA	NA	NA	NA	NA	NA	NA	NA
3386	ubenimex	NA	NA	NA	NA	NA	NA	NA	NA	NA	NA
3811	tyramine	NA	NA	NA	NA	NA	NA	NA	NA	NA	NA
6405	typhonium spp	NA	Z	NA	NA	NA	NA	NA	NA	NA	NA
6868	tybamate	NA	NA	NA	NA	NA	NA	NA	NA	NA	NA
5186	tussilago spp	NA	Z	NA	NA	NA	NA	NA	NA	NA	NA
4801	turnera spp	NA	Z	NA	NA	NA	NA	NA	NA	NA	NA
3530	turin	NA	NA	NA	NA	NA	NA	NA	NA	NA	NA
6322	tungsten	NA	NA	NA	NA	NA	NA	NA	NA	NA	NA
5179	tumor necrosis factor, unspecified	NA	NA	NA	NA	NA	NA	NA	NA	NA	NA
5923	tumor necrosis factor receptor - igg2	NA	NA	NA	NA	NA	NA	NA	NA	NA	NA
6867	tumor necrosis factor receptor - igg1	NA	NA	NA	NA	NA	NA	NA	NA	NA	NA
6866	tumor necrosis factor alpha	NA	NA	NA	NA	NA	NA	NA	NA	NA	NA
2961	tucidinostat	NA	NA	NA	NA	NA	NA	NA	NA	NA	NA
6865	tti 621	NA	NA	NA	NA	NA	NA	NA	NA	NA	NA
4912	tropolone	NA	NA	NA	NA	NA	NA	NA	NA	NA	NA
4994	tropaeolum spp	NA	Z	NA	NA	NA	NA	NA	NA	NA	NA
5068	tropacine	NA	NA	NA	NA	NA	NA	NA	NA	NA	NA
6864	troclosene	NA	NA	NA	NA	NA	NA	NA	NA	NA	NA
3510	triticum spp	NA	Z	NA	NA	NA	NA	NA	NA	NA	NA
5922	tris-acryl gelatin microspheres	NA	NA	NA	NA	NA	NA	NA	NA	NA	NA
5332	triptolide	NA	NA	NA	NA	NA	NA	NA	NA	NA	NA
4512	tripterygium spp	NA	Z	NA	NA	NA	NA	NA	NA	NA	NA
3657	tripamide	NA	NA	NA	NA	NA	NA	NA	NA	NA	NA
6319	triolein	NA	NA	NA	NA	NA	NA	NA	NA	NA	NA
4846	trimetozine	NA	NA	NA	NA	NA	NA	NA	NA	NA	NA
1809	trimethylphloroglucinol	NA	NA	NA	NA	NA	NA	NA	NA	NA	NA
4203	trimeperidine	NA	NA	NA	NA	NA	NA	NA	NA	NA	NA
5023	trimegestone	NA	NA	NA	NA	NA	NA	NA	NA	NA	NA
3952	trimecaine	NA	NA	NA	NA	NA	NA	NA	NA	NA	NA
3361	trigonella spp	NA	Z	NA	NA	NA	NA	NA	NA	NA	NA
2175	triglycerides, unspecified	NA	NA	NA	NA	NA	NA	NA	NA	NA	NA
4043	trifolium spp	NA	Z	NA	NA	NA	NA	NA	NA	NA	NA
6862	triethylene glycol	NA	NA	NA	NA	NA	NA	NA	NA	NA	NA
5685	tridecanamine	NA	NA	NA	NA	NA	NA	NA	NA	NA	NA
4984	triclocarban	NA	NA	NA	NA	NA	NA	NA	NA	NA	NA
6318	triclobisonium	NA	NA	NA	NA	NA	NA	NA	NA	NA	NA
5178	triciribine	NA	NA	NA	NA	NA	NA	NA	NA	NA	NA
4328	trichosanthes spp	NA	Z	NA	NA	NA	NA	NA	NA	NA	NA
4845	trichlorofluoromethane	NA	NA	NA	NA	NA	NA	NA	NA	NA	NA
3624	trichloroacetic acid	NA	NA	NA	NA	NA	NA	NA	NA	NA	NA
6861	tricaine	NA	NA	NA	NA	NA	NA	NA	NA	NA	NA
5921	tribuzone	NA	NA	NA	NA	NA	NA	NA	NA	NA	NA
4473	tribulus ssp	NA	NA	NA	NA	NA	NA	NA	NA	NA	NA
5331	triapine	NA	NA	NA	NA	NA	NA	NA	NA	NA	NA
5604	triacetonamine tosilate	NA	NA	NA	NA	NA	NA	NA	NA	NA	NA
3950	triacetin	NA	NA	NA	NA	NA	NA	NA	NA	NA	NA
5458	tretamine	NA	NA	NA	NA	NA	NA	NA	NA	NA	NA
2911	trenbolone	NA	NA	NA	NA	NA	NA	NA	NA	NA	NA
5014	tremella spp	NA	Z	NA	NA	NA	NA	NA	NA	NA	NA
3742	trelagliptin	NA	NA	NA	NA	NA	NA	NA	NA	NA	NA
2821	trehalose	NA	NA	NA	NA	NA	NA	NA	NA	NA	NA
3586	trebananib	NA	NA	NA	NA	NA	NA	NA	NA	NA	NA
3923	transfer factor	NA	NA	NA	NA	NA	NA	NA	NA	NA	NA
4440	trans-galactooligosaccharide	NA	NA	NA	NA	NA	NA	NA	NA	NA	NA
2875	tranilast	NA	NA	NA	NA	NA	NA	NA	NA	NA	NA
5457	tramiprosate	NA	NA	NA	NA	NA	NA	NA	NA	NA	NA
3974	trametes spp	NA	Z	NA	NA	NA	NA	NA	NA	NA	NA
5684	tradipitant	NA	NA	NA	NA	NA	NA	NA	NA	NA	NA
5390	trachyspermum spp	NA	Z	NA	NA	NA	NA	NA	NA	NA	NA
3958	trace elements, unspecified	NA	NA	NA	NA	NA	NA	NA	NA	NA	NA
6859	tpiv 200	NA	NA	NA	NA	NA	NA	NA	NA	NA	NA
4066	toxicodendron spp	NA	Z	NA	NA	NA	NA	NA	NA	NA	NA
5683	tosylchloramide	NA	NA	NA	NA	NA	NA	NA	NA	NA	NA
4376	tosedostat	NA	NA	NA	NA	NA	NA	NA	NA	NA	NA
3134	toripalimab	NA	NA	NA	NA	NA	NA	NA	NA	NA	NA
6858	torcetrapib	NA	NA	NA	NA	NA	NA	NA	NA	NA	NA
2684	topiroxostat	NA	NA	NA	NA	NA	NA	NA	NA	NA	NA
6857	topilutamide	NA	NA	NA	NA	NA	NA	NA	NA	NA	NA
6317	tonzonium	NA	NA	NA	NA	NA	NA	NA	NA	NA	NA
6316	tonabersat	NA	NA	NA	NA	NA	NA	NA	NA	NA	NA
6315	tomivosertib	NA	NA	NA	NA	NA	NA	NA	NA	NA	NA
6856	tolufazepam	NA	NA	NA	NA	NA	NA	NA	NA	NA	NA
6855	tolonium	NA	NA	NA	NA	NA	NA	NA	NA	NA	NA
6854	toloconium	NA	NA	NA	NA	NA	NA	NA	NA	NA	NA
2824	tofogliflozin	NA	NA	NA	NA	NA	NA	NA	NA	NA	NA
6852	tofenacin	NA	NA	NA	NA	NA	NA	NA	NA	NA	NA
5682	todralazine	NA	NA	NA	NA	NA	NA	NA	NA	NA	NA
3709	tivantinib	NA	NA	NA	NA	NA	NA	NA	NA	NA	NA
5064	tirapazamine	NA	NA	NA	NA	NA	NA	NA	NA	NA	NA
2049	tiragolumab	NA	NA	NA	NA	NA	NA	NA	NA	NA	NA
3195	tirabrutinib	NA	NA	NA	NA	NA	NA	NA	NA	NA	NA
3072	tiquizium	NA	NA	NA	NA	NA	NA	NA	NA	NA	NA
937	tipiracil	NA	NA	NA	NA	NA	NA	NA	NA	NA	NA
3453	tipifarnib	NA	NA	NA	NA	NA	NA	NA	NA	NA	NA
5681	tinostamustine	NA	NA	NA	NA	NA	NA	NA	NA	NA	NA
4630	tinospora spp	NA	Z	NA	NA	NA	NA	NA	NA	NA	NA
3723	tin	NA	NA	NA	NA	NA	NA	NA	NA	NA	NA
3211	timonacic	NA	NA	NA	NA	NA	NA	NA	NA	NA	NA
3865	timiperone	NA	NA	NA	NA	NA	NA	NA	NA	NA	NA
4510	tilsotolimod	NA	NA	NA	NA	NA	NA	NA	NA	NA	NA
4929	tillandsia spp	NA	Z	NA	NA	NA	NA	NA	NA	NA	NA
6312	tilisolol	NA	NA	NA	NA	NA	NA	NA	NA	NA	NA
4629	tiliquinol	NA	NA	NA	NA	NA	NA	NA	NA	NA	NA
5425	tilia spp	NA	Z	NA	NA	NA	NA	NA	NA	NA	NA
5680	tigatuzumab	NA	NA	NA	NA	NA	NA	NA	NA	NA	NA
6851	tifacogin	NA	NA	NA	NA	NA	NA	NA	NA	NA	NA
5679	tidiacic	NA	NA	NA	NA	NA	NA	NA	NA	NA	NA
6850	tideglusib	NA	NA	NA	NA	NA	NA	NA	NA	NA	NA
5919	tibezonium	NA	NA	NA	NA	NA	NA	NA	NA	NA	NA
2945	tiaramide	NA	NA	NA	NA	NA	NA	NA	NA	NA	NA
5918	tiapamil	NA	NA	NA	NA	NA	NA	NA	NA	NA	NA
5917	tiamizide	NA	NA	NA	NA	NA	NA	NA	NA	NA	NA
4274	thyroxine i 125	NA	NA	NA	NA	NA	NA	NA	NA	NA	NA
3138	thyroglobulin	NA	NA	NA	NA	NA	NA	NA	NA	NA	NA
4011	thymus spp	NA	Z	NA	NA	NA	NA	NA	NA	NA	NA
4479	thymus gland	NA	NA	NA	NA	NA	NA	NA	NA	NA	NA
5916	thymostimulin	NA	NA	NA	NA	NA	NA	NA	NA	NA	NA
4732	thymomodulin	NA	NA	NA	NA	NA	NA	NA	NA	NA	NA
2705	thymol	NA	NA	NA	NA	NA	NA	NA	NA	NA	NA
3768	thymine	NA	NA	NA	NA	NA	NA	NA	NA	NA	NA
5915	thymidine	NA	NA	NA	NA	NA	NA	NA	NA	NA	NA
2837	thymalfasin	NA	NA	NA	NA	NA	NA	NA	NA	NA	NA
5914	thuja spp	NA	Z	NA	NA	NA	NA	NA	NA	NA	NA
2265	thrombomodulin alfa	NA	NA	NA	NA	NA	NA	NA	NA	NA	NA
5061	thiouracil	NA	NA	NA	NA	NA	NA	NA	NA	NA	NA
5328	thiotriazoline	NA	NA	NA	NA	NA	NA	NA	NA	NA	NA
6310	thiosalicylic acid	NA	NA	NA	NA	NA	NA	NA	NA	NA	NA
5912	thiophene	NA	NA	NA	NA	NA	NA	NA	NA	NA	NA
5456	thiomucase	NA	NA	NA	NA	NA	NA	NA	NA	NA	NA
5455	thioctamide	NA	NA	NA	NA	NA	NA	NA	NA	NA	NA
6849	thiobutabarbital	NA	NA	NA	NA	NA	NA	NA	NA	NA	NA
6848	thiazinamium	NA	NA	NA	NA	NA	NA	NA	NA	NA	NA
2717	thiamylal	NA	NA	NA	NA	NA	NA	NA	NA	NA	NA
6309	thermopsis spp	NA	Z	NA	NA	NA	NA	NA	NA	NA	NA
2787	theobroma spp	NA	Z	NA	NA	NA	NA	NA	NA	NA	NA
5677	thenyldiamine	NA	NA	NA	NA	NA	NA	NA	NA	NA	NA
5327	thenoic acid	NA	NA	NA	NA	NA	NA	NA	NA	NA	NA
3480	thebaine	NA	NA	NA	NA	NA	NA	NA	NA	NA	NA
5911	tezacitabine	NA	NA	NA	NA	NA	NA	NA	NA	NA	NA
5454	teucrium spp	NA	Z	NA	NA	NA	NA	NA	NA	NA	NA
4127	tetroxoprim	NA	NA	NA	NA	NA	NA	NA	NA	NA	NA
6847	tetridamine	NA	NA	NA	NA	NA	NA	NA	NA	NA	NA
5910	tetrathiomolybdate	NA	NA	NA	NA	NA	NA	NA	NA	NA	NA
5326	tetrandrine	NA	NA	NA	NA	NA	NA	NA	NA	NA	NA
4344	tetramisole	NA	NA	NA	NA	NA	NA	NA	NA	NA	NA
5176	tetralin	NA	NA	NA	NA	NA	NA	NA	NA	NA	NA
4128	tetrahydropalmatine	NA	NA	NA	NA	NA	NA	NA	NA	NA	NA
4207	tetradium spp	NA	Z	NA	NA	NA	NA	NA	NA	NA	NA
6846	tetrachlorodecaoxide	NA	NA	NA	NA	NA	NA	NA	NA	NA	NA
5952	testudines spp	NA	Z	NA	NA	NA	NA	NA	NA	NA	NA
5175	testolactone	NA	NA	NA	NA	NA	NA	NA	NA	NA	NA
4384	testis extract	NA	NA	NA	NA	NA	NA	NA	NA	NA	NA
5325	tesevatinib	NA	NA	NA	NA	NA	NA	NA	NA	NA	NA
3784	tesetaxel	NA	NA	NA	NA	NA	NA	NA	NA	NA	NA
5909	tesaglitazar	NA	NA	NA	NA	NA	NA	NA	NA	NA	NA
6308	terutroban	NA	NA	NA	NA	NA	NA	NA	NA	NA	NA
6036	terpineol	NA	NA	NA	NA	NA	NA	NA	NA	NA	NA
4472	terpin	NA	NA	NA	NA	NA	NA	NA	NA	NA	NA
5060	ternidazole	NA	NA	NA	NA	NA	NA	NA	NA	NA	NA
4153	terminalia spp	NA	Z	NA	NA	NA	NA	NA	NA	NA	NA
5676	teplizumab	NA	NA	NA	NA	NA	NA	NA	NA	NA	NA
6448	tephrosia spp	NA	Z	NA	NA	NA	NA	NA	NA	NA	NA
4509	tenatoprazole	NA	NA	NA	NA	NA	NA	NA	NA	NA	NA
2997	tenamfetamine	NA	NA	NA	NA	NA	NA	NA	NA	NA	NA
6843	temocaprilat	NA	NA	NA	NA	NA	NA	NA	NA	NA	NA
6842	temefos	NA	NA	NA	NA	NA	NA	NA	NA	NA	NA
5174	telisotuzumab vedotin	NA	NA	NA	NA	NA	NA	NA	NA	NA	NA
5908	telenzepine	NA	NA	NA	NA	NA	NA	NA	NA	NA	NA
5673	telcagepant	NA	NA	NA	NA	NA	NA	NA	NA	NA	NA
5672	telbermin	NA	NA	NA	NA	NA	NA	NA	NA	NA	NA
6306	telatinib	NA	NA	NA	NA	NA	NA	NA	NA	NA	NA
6841	telapristone	NA	NA	NA	NA	NA	NA	NA	NA	NA	NA
5907	telaglenastat	NA	NA	NA	NA	NA	NA	NA	NA	NA	NA
4677	tegobuvir	NA	NA	NA	NA	NA	NA	NA	NA	NA	NA
5514	teclothiazide	NA	NA	NA	NA	NA	NA	NA	NA	NA	NA
2510	teclistamab	NA	NA	NA	NA	NA	NA	NA	NA	NA	NA
6838	technetium tc 99m tiatide	NA	NA	NA	NA	NA	NA	NA	NA	NA	NA
3810	technetium tc 99m tetrofosmin	NA	NA	NA	NA	NA	NA	NA	NA	NA	NA
3576	technetium tc 99m red blood cells	NA	NA	NA	NA	NA	NA	NA	NA	NA	NA
5670	technetium tc 99m imidodiphosphate	NA	NA	NA	NA	NA	NA	NA	NA	NA	NA
6837	technetium tc 99m etidronate	NA	NA	NA	NA	NA	NA	NA	NA	NA	NA
6839	technetium tc 99m albumin	NA	NA	NA	NA	NA	NA	NA	NA	NA	NA
3461	technetium (99mtc) fanolesomab	NA	NA	NA	NA	NA	NA	NA	NA	NA	NA
6836	tebotelimab	NA	NA	NA	NA	NA	NA	NA	NA	NA	NA
5783	taxillus spp	NA	Z	NA	NA	NA	NA	NA	NA	NA	NA
3827	tavolimab	NA	NA	NA	NA	NA	NA	NA	NA	NA	NA
4373	tauroursodesoxycholic acid	NA	NA	NA	NA	NA	NA	NA	NA	NA	NA
6301	tauroselcholic acid	NA	NA	NA	NA	NA	NA	NA	NA	NA	NA
6835	tauromustine	NA	NA	NA	NA	NA	NA	NA	NA	NA	NA
5322	tasquinimod	NA	NA	NA	NA	NA	NA	NA	NA	NA	NA
6300	taspoglutide	NA	NA	NA	NA	NA	NA	NA	NA	NA	NA
4273	tasisulam	NA	NA	NA	NA	NA	NA	NA	NA	NA	NA
6298	tasidotin	NA	NA	NA	NA	NA	NA	NA	NA	NA	NA
3246	taselisib	NA	NA	NA	NA	NA	NA	NA	NA	NA	NA
5452	tas 118	NA	NA	NA	NA	NA	NA	NA	NA	NA	NA
6833	tas 114	NA	NA	NA	NA	NA	NA	NA	NA	NA	NA
3973	tartaric acid	NA	NA	NA	NA	NA	NA	NA	NA	NA	NA
5172	tariquidar	NA	NA	NA	NA	NA	NA	NA	NA	NA	NA
4470	taribavirin	NA	NA	NA	NA	NA	NA	NA	NA	NA	NA
5669	tarextumab	NA	NA	NA	NA	NA	NA	NA	NA	NA	NA
3371	taraxacum spp	NA	Z	NA	NA	NA	NA	NA	NA	NA	NA
4911	tanshinone iia	NA	NA	NA	NA	NA	NA	NA	NA	NA	NA
2796	tannic acid	NA	NA	NA	NA	NA	NA	NA	NA	NA	NA
5906	tangeretin	NA	NA	NA	NA	NA	NA	NA	NA	NA	NA
4042	tanespimycin	NA	NA	NA	NA	NA	NA	NA	NA	NA	NA
5668	tandutinib	NA	NA	NA	NA	NA	NA	NA	NA	NA	NA
2595	tandospirone	NA	NA	NA	NA	NA	NA	NA	NA	NA	NA
2958	tanacetum spp	NA	Z	NA	NA	NA	NA	NA	NA	NA	NA
3972	tamibarotene	NA	NA	NA	NA	NA	NA	NA	NA	NA	NA
5706	tamarix spp	NA	Z	NA	NA	NA	NA	NA	NA	NA	NA
3854	tamarindus spp	NA	Z	NA	NA	NA	NA	NA	NA	NA	NA
3826	taltirelin	NA	NA	NA	NA	NA	NA	NA	NA	NA	NA
3949	talniflumate	NA	NA	NA	NA	NA	NA	NA	NA	NA	NA
5058	talipexole	NA	NA	NA	NA	NA	NA	NA	NA	NA	NA
2061	talc	NA	NA	NA	NA	NA	NA	NA	NA	NA	NA
6831	taiwanofungus spp	NA	Z	NA	NA	NA	NA	NA	NA	NA	NA
5386	tagetes spp	NA	Z	NA	NA	NA	NA	NA	NA	NA	NA
6296	tacedinaline	NA	NA	NA	NA	NA	NA	NA	NA	NA	NA
4844	tabebuia spp	NA	Z	NA	NA	NA	NA	NA	NA	NA	NA
4138	tabalumab	NA	NA	NA	NA	NA	NA	NA	NA	NA	NA
3482	syzygium spp	NA	Z	NA	NA	NA	NA	NA	NA	NA	NA
5410	syringa spp	NA	Z	NA	NA	NA	NA	NA	NA	NA	NA
3692	symphytum spp	NA	Z	NA	NA	NA	NA	NA	NA	NA	NA
6295	swietenia spp	NA	Z	NA	NA	NA	NA	NA	NA	NA	NA
4731	swertia spp	NA	Z	NA	NA	NA	NA	NA	NA	NA	NA
2289	sutures	NA	NA	NA	NA	NA	NA	NA	NA	NA	NA
6829	sutilains	NA	NA	NA	NA	NA	NA	NA	NA	NA	NA
4469	suramin	NA	NA	NA	NA	NA	NA	NA	NA	NA	NA
2898	suplatast tosilate	NA	NA	NA	NA	NA	NA	NA	NA	NA	NA
4519	superoxide dismutase	NA	NA	NA	NA	NA	NA	NA	NA	NA	NA
4883	super oxidised water	NA	NA	NA	NA	NA	NA	NA	NA	NA	NA
5905	sumanirole	NA	NA	NA	NA	NA	NA	NA	NA	NA	NA
4843	sulphan blue	NA	NA	NA	NA	NA	NA	NA	NA	NA	NA
5666	sulisatin	NA	NA	NA	NA	NA	NA	NA	NA	NA	NA
3878	sulfuric acid	NA	NA	NA	NA	NA	NA	NA	NA	NA	NA
6360	sulfurated potash	NA	NA	NA	NA	NA	NA	NA	NA	NA	NA
4543	sulfosalicylic acid	NA	NA	NA	NA	NA	NA	NA	NA	NA	NA
5321	sulforidazine	NA	NA	NA	NA	NA	NA	NA	NA	NA	NA
4401	sulforaphane	NA	NA	NA	NA	NA	NA	NA	NA	NA	NA
6827	sulfoniazide	NA	NA	NA	NA	NA	NA	NA	NA	NA	NA
4108	sulfogaiacol	NA	NA	NA	NA	NA	NA	NA	NA	NA	NA
6826	sulfobromphthalein	NA	NA	NA	NA	NA	NA	NA	NA	NA	NA
4305	sulfisomidine	NA	NA	NA	NA	NA	NA	NA	NA	NA	NA
4781	sulfiram	NA	NA	NA	NA	NA	NA	NA	NA	NA	NA
4730	sulfatinib	NA	NA	NA	NA	NA	NA	NA	NA	NA	NA
5904	sulfated oils	NA	NA	NA	NA	NA	NA	NA	NA	NA	NA
5903	sulfasuccinamide	NA	NA	NA	NA	NA	NA	NA	NA	NA	NA
6825	sulfaproxyline	NA	NA	NA	NA	NA	NA	NA	NA	NA	NA
5665	sulfamethylthiazole	NA	NA	NA	NA	NA	NA	NA	NA	NA	NA
4542	sulfacitine	NA	NA	NA	NA	NA	NA	NA	NA	NA	NA
5901	sulfacarbamide	NA	NA	NA	NA	NA	NA	NA	NA	NA	NA
3948	sulfabenzamide	NA	NA	NA	NA	NA	NA	NA	NA	NA	NA
6291	suleparoid	NA	NA	NA	NA	NA	NA	NA	NA	NA	NA
6824	sugemalimab	NA	NA	NA	NA	NA	NA	NA	NA	NA	NA
2749	sucrose	NA	NA	NA	NA	NA	NA	NA	NA	NA	NA
3698	sucralose	NA	NA	NA	NA	NA	NA	NA	NA	NA	NA
3220	succinic acid	NA	NA	NA	NA	NA	NA	NA	NA	NA	NA
3450	succimer	NA	NA	NA	NA	NA	NA	NA	NA	NA	NA
5853	subtilisin	NA	NA	NA	NA	NA	NA	NA	NA	NA	NA
4842	styrax spp	NA	Z	NA	NA	NA	NA	NA	NA	NA	NA
6377	styphnolobium spp	NA	Z	NA	NA	NA	NA	NA	NA	NA	NA
4342	strychnos spp	NA	Z	NA	NA	NA	NA	NA	NA	NA	NA
5319	strychnine	NA	NA	NA	NA	NA	NA	NA	NA	NA	NA
5094	strophanthus spp	NA	Z	NA	NA	NA	NA	NA	NA	NA	NA
4841	strophanthin-k	NA	NA	NA	NA	NA	NA	NA	NA	NA	NA
6823	strontium acetate	NA	NA	NA	NA	NA	NA	NA	NA	NA	NA
2819	strontium	NA	NA	NA	NA	NA	NA	NA	NA	NA	NA
3585	streptodornase	NA	NA	NA	NA	NA	NA	NA	NA	NA	NA
1891	streptococcus spp	NA	Z	NA	NA	NA	NA	NA	NA	NA	NA
4080	stomach desiccated	NA	NA	NA	NA	NA	NA	NA	NA	NA	NA
4107	stn-klh vaccine	NA	NA	NA	NA	NA	NA	NA	NA	NA	NA
6128	stillingia spp	NA	Z	NA	NA	NA	NA	NA	NA	NA	NA
6822	stilbamidine	NA	NA	NA	NA	NA	NA	NA	NA	NA	NA
6821	stigmasterol	NA	NA	NA	NA	NA	NA	NA	NA	NA	NA
5317	stigmastanol	NA	NA	NA	NA	NA	NA	NA	NA	NA	NA
4983	stevia spp	NA	Z	NA	NA	NA	NA	NA	NA	NA	NA
2359	sterculia spp	NA	Z	NA	NA	NA	NA	NA	NA	NA	NA
6554	stephania spp	NA	Z	NA	NA	NA	NA	NA	NA	NA	NA
4750	stemona spp	NA	Z	NA	NA	NA	NA	NA	NA	NA	NA
5360	stellaria spp	NA	Z	NA	NA	NA	NA	NA	NA	NA	NA
3763	stearyl alcohol	NA	NA	NA	NA	NA	NA	NA	NA	NA	NA
3381	stearic acid	NA	NA	NA	NA	NA	NA	NA	NA	NA	NA
1959	starch	NA	NA	NA	NA	NA	NA	NA	NA	NA	NA
6820	staphylokinase	NA	NA	NA	NA	NA	NA	NA	NA	NA	NA
4263	staphylococcus spp	NA	Z	NA	NA	NA	NA	NA	NA	NA	NA
4213	stannous chloride	NA	NA	NA	NA	NA	NA	NA	NA	NA	NA
5220	stachys spp	NA	Z	NA	NA	NA	NA	NA	NA	NA	NA
6208	squill oxymel	NA	NA	NA	NA	NA	NA	NA	NA	NA	NA
4579	squaric acid	NA	NA	NA	NA	NA	NA	NA	NA	NA	NA
4982	squalene	NA	NA	NA	NA	NA	NA	NA	NA	NA	NA
4400	squalane	NA	NA	NA	NA	NA	NA	NA	NA	NA	NA
6287	sprodiamide	NA	NA	NA	NA	NA	NA	NA	NA	NA	NA
4385	spleen	NA	NA	NA	NA	NA	NA	NA	NA	NA	NA
2494	spirulina spp	NA	Z	NA	NA	NA	NA	NA	NA	NA	NA
6819	spirilene	NA	NA	NA	NA	NA	NA	NA	NA	NA	NA
4981	spiperone	NA	NA	NA	NA	NA	NA	NA	NA	NA	NA
4126	spinosad	NA	NA	NA	NA	NA	NA	NA	NA	NA	NA
5141	spinacia spp	NA	Z	NA	NA	NA	NA	NA	NA	NA	NA
4945	spigelia spp	NA	Z	NA	NA	NA	NA	NA	NA	NA	NA
5663	spider venom antiserum	NA	NA	NA	NA	NA	NA	NA	NA	NA	NA
6447	sphaeranthus spp	NA	Z	NA	NA	NA	NA	NA	NA	NA	NA
4627	spebrutinib	NA	NA	NA	NA	NA	NA	NA	NA	NA	NA
4446	spatholobus spp	NA	Z	NA	NA	NA	NA	NA	NA	NA	NA
2297	spartalizumab	NA	NA	NA	NA	NA	NA	NA	NA	NA	NA
3750	sparsentan	NA	NA	NA	NA	NA	NA	NA	NA	NA	NA
6404	sparganium spp	NA	Z	NA	NA	NA	NA	NA	NA	NA	NA
6745	soysterol	NA	NA	NA	NA	NA	NA	NA	NA	NA	NA
6286	sovaprevir	NA	NA	NA	NA	NA	NA	NA	NA	NA	NA
3767	sotrastaurin	NA	NA	NA	NA	NA	NA	NA	NA	NA	NA
6239	sorghum spp	NA	Z	NA	NA	NA	NA	NA	NA	NA	NA
6818	sorbinil	NA	NA	NA	NA	NA	NA	NA	NA	NA	NA
3408	sorbinicate	NA	NA	NA	NA	NA	NA	NA	NA	NA	NA
4027	sorbic acid	NA	NA	NA	NA	NA	NA	NA	NA	NA	NA
4586	sophora spp	NA	Z	NA	NA	NA	NA	NA	NA	NA	NA
4454	solidago spp	NA	Z	NA	NA	NA	NA	NA	NA	NA	NA
4037	solanum spp	NA	Z	NA	NA	NA	NA	NA	NA	NA	NA
4840	solanezumab	NA	NA	NA	NA	NA	NA	NA	NA	NA	NA
2869	sofalcone	NA	NA	NA	NA	NA	NA	NA	NA	NA	NA
2264	sodium sulfide	NA	NA	NA	NA	NA	NA	NA	NA	NA	NA
1163	sodium polystyrene sulfonate	NA	NA	NA	NA	NA	NA	NA	NA	NA	NA
2540	sodium pertechnetate (99m tc)	NA	NA	NA	NA	NA	NA	NA	NA	NA	NA
2573	sodium perchlorate	NA	NA	NA	NA	NA	NA	NA	NA	NA	NA
5450	sodium morrhuate	NA	NA	NA	NA	NA	NA	NA	NA	NA	NA
6817	sodium gold compound of p-dimethylaminop	NA	NA	NA	NA	NA	NA	NA	NA	NA	NA
2644	sodium fluorophosphate	NA	NA	NA	NA	NA	NA	NA	NA	NA	NA
5449	sodium ferulate	NA	NA	NA	NA	NA	NA	NA	NA	NA	NA
5170	sodium dibunate	NA	NA	NA	NA	NA	NA	NA	NA	NA	NA
6285	sodium citrotartrate	NA	NA	NA	NA	NA	NA	NA	NA	NA	NA
3449	sobuzoxane	NA	NA	NA	NA	NA	NA	NA	NA	NA	NA
2503	soap	NA	NA	NA	NA	NA	NA	NA	NA	NA	NA
4053	smilax spp	NA	Z	NA	NA	NA	NA	NA	NA	NA	NA
6816	smallanthus spp	NA	Z	NA	NA	NA	NA	NA	NA	NA	NA
66	skin care	NA	NA	NA	NA	NA	NA	NA	NA	NA	NA
6284	sizofiran	NA	NA	NA	NA	NA	NA	NA	NA	NA	NA
2572	sivelestat	NA	NA	NA	NA	NA	NA	NA	NA	NA	NA
3174	sitravatinib	NA	NA	NA	NA	NA	NA	NA	NA	NA	NA
4785	sitosterols	NA	NA	NA	NA	NA	NA	NA	NA	NA	NA
3426	sitosterol	NA	NA	NA	NA	NA	NA	NA	NA	NA	NA
4577	sitocalciferol	NA	NA	NA	NA	NA	NA	NA	NA	NA	NA
4159	sisymbrium spp	NA	Z	NA	NA	NA	NA	NA	NA	NA	NA
4927	siraitia spp	NA	Z	NA	NA	NA	NA	NA	NA	NA	NA
6283	siplizumab	NA	NA	NA	NA	NA	NA	NA	NA	NA	NA
2519	sintilimab	NA	NA	NA	NA	NA	NA	NA	NA	NA	NA
5660	sinomenine	NA	NA	NA	NA	NA	NA	NA	NA	NA	NA
6282	sinnabidol	NA	NA	NA	NA	NA	NA	NA	NA	NA	NA
5448	sinistrin	NA	NA	NA	NA	NA	NA	NA	NA	NA	NA
6406	sinapis spp	NA	Z	NA	NA	NA	NA	NA	NA	NA	NA
5659	simtuzumab	NA	NA	NA	NA	NA	NA	NA	NA	NA	NA
4727	simmondsia spp	NA	Z	NA	NA	NA	NA	NA	NA	NA	NA
4350	simetride	NA	NA	NA	NA	NA	NA	NA	NA	NA	NA
4802	simaldrate	NA	NA	NA	NA	NA	NA	NA	NA	NA	NA
1404	silybum spp	NA	Z	NA	NA	NA	NA	NA	NA	NA	NA
5466	silybin phytosome	NA	NA	NA	NA	NA	NA	NA	NA	NA	NA
5169	silver protein	NA	NA	NA	NA	NA	NA	NA	NA	NA	NA
5900	silver diacetyltannin albuminate	NA	NA	NA	NA	NA	NA	NA	NA	NA	NA
5447	silver acetate	NA	NA	NA	NA	NA	NA	NA	NA	NA	NA
5009	silicic acid	NA	NA	NA	NA	NA	NA	NA	NA	NA	NA
2883	silicate antiacid	NA	NA	NA	NA	NA	NA	NA	NA	NA	NA
2779	silica gel	NA	NA	NA	NA	NA	NA	NA	NA	NA	NA
3015	silibinin	NA	NA	NA	NA	NA	NA	NA	NA	NA	NA
4152	sida spp	NA	Z	NA	NA	NA	NA	NA	NA	NA	NA
5108	siam benzoin	NA	NA	NA	NA	NA	NA	NA	NA	NA	NA
3075	shark-liver oil	NA	NA	NA	NA	NA	NA	NA	NA	NA	NA
3275	shark cartilage	NA	NA	NA	NA	NA	NA	NA	NA	NA	NA
6814	setoperone	NA	NA	NA	NA	NA	NA	NA	NA	NA	NA
3649	setiptiline	NA	NA	NA	NA	NA	NA	NA	NA	NA	NA
3553	sesamum spp	NA	Z	NA	NA	NA	NA	NA	NA	NA	NA
6813	serum, equine	NA	NA	NA	NA	NA	NA	NA	NA	NA	NA
3504	serum, bovine	NA	NA	NA	NA	NA	NA	NA	NA	NA	NA
2129	serrapeptase	NA	NA	NA	NA	NA	NA	NA	NA	NA	NA
2481	serplulimab	NA	NA	NA	NA	NA	NA	NA	NA	NA	NA
2718	serotonin	NA	NA	NA	NA	NA	NA	NA	NA	NA	NA
6385	seriphidium spp	NA	Z	NA	NA	NA	NA	NA	NA	NA	NA
2334	serine	NA	NA	NA	NA	NA	NA	NA	NA	NA	NA
4576	seribantumab	NA	NA	NA	NA	NA	NA	NA	NA	NA	NA
1432	serenoa spp	NA	Z	NA	NA	NA	NA	NA	NA	NA	NA
5658	serabelisib	NA	NA	NA	NA	NA	NA	NA	NA	NA	NA
3947	seproxetine	NA	NA	NA	NA	NA	NA	NA	NA	NA	NA
4979	sepia spp	NA	Z	NA	NA	NA	NA	NA	NA	NA	NA
6281	sepantronium	NA	NA	NA	NA	NA	NA	NA	NA	NA	NA
689	senna spp	NA	Z	NA	NA	NA	NA	NA	NA	NA	NA
5899	senecio spp	NA	Z	NA	NA	NA	NA	NA	NA	NA	NA
6280	sembragiline	NA	NA	NA	NA	NA	NA	NA	NA	NA	NA
5657	semagacestat	NA	NA	NA	NA	NA	NA	NA	NA	NA	NA
3584	selonsertib	NA	NA	NA	NA	NA	NA	NA	NA	NA	NA
4026	selicrelumab	NA	NA	NA	NA	NA	NA	NA	NA	NA	NA
6279	seletalisib	NA	NA	NA	NA	NA	NA	NA	NA	NA	NA
4726	selenomethionine (75 se)	NA	NA	NA	NA	NA	NA	NA	NA	NA	NA
5093	selenicereus spp	NA	Z	NA	NA	NA	NA	NA	NA	NA	NA
2848	segesterone	NA	NA	NA	NA	NA	NA	NA	NA	NA	NA
6608	sedum spp	NA	Z	NA	NA	NA	NA	NA	NA	NA	NA
3648	secbutabarbital	NA	NA	NA	NA	NA	NA	NA	NA	NA	NA
4869	secale spp	NA	Z	NA	NA	NA	NA	NA	NA	NA	NA
6811	sd 101	NA	NA	NA	NA	NA	NA	NA	NA	NA	NA
3475	scutellaria spp	NA	Z	NA	NA	NA	NA	NA	NA	NA	NA
6278	scutellarein	NA	NA	NA	NA	NA	NA	NA	NA	NA	NA
4926	scrophularia spp	NA	Z	NA	NA	NA	NA	NA	NA	NA	NA
4725	scorpion venom antiserum	NA	NA	NA	NA	NA	NA	NA	NA	NA	NA
4550	scopolia spp	NA	Z	NA	NA	NA	NA	NA	NA	NA	NA
5726	scleromitrion spp	NA	Z	NA	NA	NA	NA	NA	NA	NA	NA
6541	scleranthus spp	NA	Z	NA	NA	NA	NA	NA	NA	NA	NA
2437	schoenocaulon spp	NA	Z	NA	NA	NA	NA	NA	NA	NA	NA
3544	schizonepeta spp	NA	Z	NA	NA	NA	NA	NA	NA	NA	NA
3635	schisandra spp	NA	Z	NA	NA	NA	NA	NA	NA	NA	NA
6810	schinus spp	NA	Z	NA	NA	NA	NA	NA	NA	NA	NA
5716	schefflera spp	NA	Z	NA	NA	NA	NA	NA	NA	NA	NA
3173	savolitinib	NA	NA	NA	NA	NA	NA	NA	NA	NA	NA
6809	sauropus spp	NA	Z	NA	NA	NA	NA	NA	NA	NA	NA
6277	sasa spp	NA	Z	NA	NA	NA	NA	NA	NA	NA	NA
4508	sarracenia spp	NA	Z	NA	NA	NA	NA	NA	NA	NA	NA
2072	sarpogrelate	NA	NA	NA	NA	NA	NA	NA	NA	NA	NA
4909	saroglitazar	NA	NA	NA	NA	NA	NA	NA	NA	NA	NA
5715	sargentodoxa spp	NA	Z	NA	NA	NA	NA	NA	NA	NA	NA
4372	sarcosine	NA	NA	NA	NA	NA	NA	NA	NA	NA	NA
5184	sarcolactic acid	NA	NA	NA	NA	NA	NA	NA	NA	NA	NA
4839	saracatinib	NA	NA	NA	NA	NA	NA	NA	NA	NA	NA
3543	saposhnikovia spp	NA	Z	NA	NA	NA	NA	NA	NA	NA	NA
5446	saponin	NA	NA	NA	NA	NA	NA	NA	NA	NA	NA
6362	saponaria spp	NA	Z	NA	NA	NA	NA	NA	NA	NA	NA
4626	sapitinib	NA	NA	NA	NA	NA	NA	NA	NA	NA	NA
4399	sapanisertib	NA	NA	NA	NA	NA	NA	NA	NA	NA	NA
5056	sapacitabine	NA	NA	NA	NA	NA	NA	NA	NA	NA	NA
5583	santonin	NA	NA	NA	NA	NA	NA	NA	NA	NA	NA
6430	santalum spp	NA	Z	NA	NA	NA	NA	NA	NA	NA	NA
6808	sanicula spp	NA	Z	NA	NA	NA	NA	NA	NA	NA	NA
4041	sanguisorba spp	NA	Z	NA	NA	NA	NA	NA	NA	NA	NA
5898	sanguinarine	NA	NA	NA	NA	NA	NA	NA	NA	NA	NA
6276	sanguinaria spp	NA	Z	NA	NA	NA	NA	NA	NA	NA	NA
2639	sanactase	NA	NA	NA	NA	NA	NA	NA	NA	NA	NA
2981	sambucus spp	NA	Z	NA	NA	NA	NA	NA	NA	NA	NA
6275	samatasvir	NA	NA	NA	NA	NA	NA	NA	NA	NA	NA
6807	samarium sodium disulfosalicylate	NA	NA	NA	NA	NA	NA	NA	NA	NA	NA
3399	salvia spp	NA	Z	NA	NA	NA	NA	NA	NA	NA	NA
6494	salverine	NA	NA	NA	NA	NA	NA	NA	NA	NA	NA
3387	salix spp	NA	Z	NA	NA	NA	NA	NA	NA	NA	NA
6274	salicylhydroxamic acid	NA	NA	NA	NA	NA	NA	NA	NA	NA	NA
6273	salicylanilide	NA	NA	NA	NA	NA	NA	NA	NA	NA	NA
5897	salicyl alcohol	NA	NA	NA	NA	NA	NA	NA	NA	NA	NA
5315	salacia spp	NA	Z	NA	NA	NA	NA	NA	NA	NA	NA
5896	safrazine	NA	NA	NA	NA	NA	NA	NA	NA	NA	NA
6806	sacubitrilat	NA	NA	NA	NA	NA	NA	NA	NA	NA	NA
4897	saccharum spp	NA	Z	NA	NA	NA	NA	NA	NA	NA	NA
1506	saccharomyces spp	NA	Z	NA	NA	NA	NA	NA	NA	NA	NA
1919	saccharin	NA	NA	NA	NA	NA	NA	NA	NA	NA	NA
6805	saccharide isomerate	NA	NA	NA	NA	NA	NA	NA	NA	NA	NA
6804	sabatia spp	NA	Z	NA	NA	NA	NA	NA	NA	NA	NA
6803	s 3304	NA	NA	NA	NA	NA	NA	NA	NA	NA	NA
6272	ruzasvir	NA	NA	NA	NA	NA	NA	NA	NA	NA	NA
5704	ruta spp	NA	Z	NA	NA	NA	NA	NA	NA	NA	NA
3778	ruscus spp	NA	Z	NA	NA	NA	NA	NA	NA	NA	NA
3230	ruscogenin	NA	NA	NA	NA	NA	NA	NA	NA	NA	NA
3615	rumex spp	NA	Z	NA	NA	NA	NA	NA	NA	NA	NA
4272	rubus spp	NA	Z	NA	NA	NA	NA	NA	NA	NA	NA
6802	ruboxistaurin	NA	NA	NA	NA	NA	NA	NA	NA	NA	NA
6271	rubitecan	NA	NA	NA	NA	NA	NA	NA	NA	NA	NA
4810	rubia spp	NA	Z	NA	NA	NA	NA	NA	NA	NA	NA
3014	royal jelly	NA	NA	NA	NA	NA	NA	NA	NA	NA	NA
3442	rovalpituzumab tesirine	NA	NA	NA	NA	NA	NA	NA	NA	NA	NA
3218	rosmarinus spp	NA	Z	NA	NA	NA	NA	NA	NA	NA	NA
5895	rose bengal	NA	NA	NA	NA	NA	NA	NA	NA	NA	NA
6801	rosaprostol	NA	NA	NA	NA	NA	NA	NA	NA	NA	NA
5444	rosaniline	NA	NA	NA	NA	NA	NA	NA	NA	NA	NA
3341	rosa spp	NA	Z	NA	NA	NA	NA	NA	NA	NA	NA
3260	rogaratinib	NA	NA	NA	NA	NA	NA	NA	NA	NA	NA
6367	robinia spp	NA	Z	NA	NA	NA	NA	NA	NA	NA	NA
3823	ro 6874281	NA	NA	NA	NA	NA	NA	NA	NA	NA	NA
6800	rivoglitazone	NA	NA	NA	NA	NA	NA	NA	NA	NA	NA
4676	rivipansel	NA	NA	NA	NA	NA	NA	NA	NA	NA	NA
6799	ritanserin	NA	NA	NA	NA	NA	NA	NA	NA	NA	NA
5314	ristocetin	NA	NA	NA	NA	NA	NA	NA	NA	NA	NA
5167	rinucumab	NA	NA	NA	NA	NA	NA	NA	NA	NA	NA
4838	rindopepimut	NA	NA	NA	NA	NA	NA	NA	NA	NA	NA
3561	rilotumumab	NA	NA	NA	NA	NA	NA	NA	NA	NA	NA
1952	rilmazafone	NA	NA	NA	NA	NA	NA	NA	NA	NA	NA
4780	rilimogene glafolivec	NA	NA	NA	NA	NA	NA	NA	NA	NA	NA
4506	rilimogene galvacirepvec	NA	NA	NA	NA	NA	NA	NA	NA	NA	NA
3524	rigosertib	NA	NA	NA	NA	NA	NA	NA	NA	NA	NA
3078	ricolinostat	NA	NA	NA	NA	NA	NA	NA	NA	NA	NA
2818	ricinus spp	NA	Z	NA	NA	NA	NA	NA	NA	NA	NA
6354	ricinoleic acid	NA	NA	NA	NA	NA	NA	NA	NA	NA	NA
3501	ribose	NA	NA	NA	NA	NA	NA	NA	NA	NA	NA
3488	ribonucleic acid	NA	NA	NA	NA	NA	NA	NA	NA	NA	NA
5229	ribonuclease	NA	NA	NA	NA	NA	NA	NA	NA	NA	NA
4054	ribes spp	NA	Z	NA	NA	NA	NA	NA	NA	NA	NA
4442	rhus spp	NA	Z	NA	NA	NA	NA	NA	NA	NA	NA
5204	rhododendron spp	NA	Z	NA	NA	NA	NA	NA	NA	NA	NA
3518	rhodiola spp	NA	Z	NA	NA	NA	NA	NA	NA	NA	NA
2935	rheum spp	NA	Z	NA	NA	NA	NA	NA	NA	NA	NA
3229	rhamnus spp	NA	Z	NA	NA	NA	NA	NA	NA	NA	NA
6796	rg 7212	NA	NA	NA	NA	NA	NA	NA	NA	NA	NA
4271	rg 4733	NA	NA	NA	NA	NA	NA	NA	NA	NA	NA
6555	reynoutria spp	NA	Z	NA	NA	NA	NA	NA	NA	NA	NA
6795	revaprazan	NA	NA	NA	NA	NA	NA	NA	NA	NA	NA
4978	retinaldehyd	NA	NA	NA	NA	NA	NA	NA	NA	NA	NA
5893	retifanlimab	NA	NA	NA	NA	NA	NA	NA	NA	NA	NA
5443	retaspimycin	NA	NA	NA	NA	NA	NA	NA	NA	NA	NA
1956	resveratrol	NA	NA	NA	NA	NA	NA	NA	NA	NA	NA
4625	resminostat	NA	NA	NA	NA	NA	NA	NA	NA	NA	NA
6794	replatinum	NA	NA	NA	NA	NA	NA	NA	NA	NA	NA
6267	repirinast	NA	NA	NA	NA	NA	NA	NA	NA	NA	NA
5313	reparixin	NA	NA	NA	NA	NA	NA	NA	NA	NA	NA
3360	reovirus serotype 3 dearing strain	NA	NA	NA	NA	NA	NA	NA	NA	NA	NA
5892	renzapride	NA	NA	NA	NA	NA	NA	NA	NA	NA	NA
6266	remogliflozin	NA	NA	NA	NA	NA	NA	NA	NA	NA	NA
4674	remestemcel-l	NA	NA	NA	NA	NA	NA	NA	NA	NA	NA
6265	remacemide	NA	NA	NA	NA	NA	NA	NA	NA	NA	NA
4304	relaxin	NA	NA	NA	NA	NA	NA	NA	NA	NA	NA
6264	relamorelin	NA	NA	NA	NA	NA	NA	NA	NA	NA	NA
5656	relacorilant	NA	NA	NA	NA	NA	NA	NA	NA	NA	NA
2287	rehmannia spp	NA	Z	NA	NA	NA	NA	NA	NA	NA	NA
3288	refametinib	NA	NA	NA	NA	NA	NA	NA	NA	NA	NA
6263	rebastinib	NA	NA	NA	NA	NA	NA	NA	NA	NA	NA
5166	razoxane	NA	NA	NA	NA	NA	NA	NA	NA	NA	NA
5054	ravidasvir	NA	NA	NA	NA	NA	NA	NA	NA	NA	NA
4468	ravensara spp	NA	Z	NA	NA	NA	NA	NA	NA	NA	NA
4868	rauvolfia spp	NA	Z	NA	NA	NA	NA	NA	NA	NA	NA
6262	raupine	NA	NA	NA	NA	NA	NA	NA	NA	NA	NA
3550	raubasine	NA	NA	NA	NA	NA	NA	NA	NA	NA	NA
4928	raphanus spp	NA	Z	NA	NA	NA	NA	NA	NA	NA	NA
5891	rapastinel	NA	NA	NA	NA	NA	NA	NA	NA	NA	NA
6793	rapacuronium bromide	NA	NA	NA	NA	NA	NA	NA	NA	NA	NA
6261	ranpirnase	NA	NA	NA	NA	NA	NA	NA	NA	NA	NA
5312	rancid beef	NA	NA	NA	NA	NA	NA	NA	NA	NA	NA
1768	ramosetron	NA	NA	NA	NA	NA	NA	NA	NA	NA	NA
5874	ramifenazone	NA	NA	NA	NA	NA	NA	NA	NA	NA	NA
4025	ramatroban	NA	NA	NA	NA	NA	NA	NA	NA	NA	NA
6260	ramatercept	NA	NA	NA	NA	NA	NA	NA	NA	NA	NA
4267	ralinepag	NA	NA	NA	NA	NA	NA	NA	NA	NA	NA
6259	ralimetinib	NA	NA	NA	NA	NA	NA	NA	NA	NA	NA
6792	ralaniten acetate	NA	NA	NA	NA	NA	NA	NA	NA	NA	NA
6791	rafigrelide	NA	NA	NA	NA	NA	NA	NA	NA	NA	NA
5311	radotinib	NA	NA	NA	NA	NA	NA	NA	NA	NA	NA
1070	radiotherapy, unspecified	NA	NA	NA	NA	NA	NA	NA	NA	NA	NA
3675	racepinefrine	NA	NA	NA	NA	NA	NA	NA	NA	NA	NA
5737	racephedrine	NA	NA	NA	NA	NA	NA	NA	NA	NA	NA
4125	rabbit vaccinia extract	NA	NA	NA	NA	NA	NA	NA	NA	NA	NA
6790	r-dihydrolipoic acid	NA	NA	NA	NA	NA	NA	NA	NA	NA	NA
6789	r 7112	NA	NA	NA	NA	NA	NA	NA	NA	NA	NA
6258	quisinostat	NA	NA	NA	NA	NA	NA	NA	NA	NA	NA
6788	quinpirole	NA	NA	NA	NA	NA	NA	NA	NA	NA	NA
5890	quinone	NA	NA	NA	NA	NA	NA	NA	NA	NA	NA
6256	quinfamide	NA	NA	NA	NA	NA	NA	NA	NA	NA	NA
4908	quinestrol	NA	NA	NA	NA	NA	NA	NA	NA	NA	NA
5310	quinestradol	NA	NA	NA	NA	NA	NA	NA	NA	NA	NA
6787	quinaprilat	NA	NA	NA	NA	NA	NA	NA	NA	NA	NA
6245	quillaja spp	NA	Z	NA	NA	NA	NA	NA	NA	NA	NA
3739	quercus spp	NA	Z	NA	NA	NA	NA	NA	NA	NA	NA
1939	quercetin	NA	NA	NA	NA	NA	NA	NA	NA	NA	NA
2446	quavonlimab	NA	NA	NA	NA	NA	NA	NA	NA	NA	NA
5591	quassia spp	NA	Z	NA	NA	NA	NA	NA	NA	NA	NA
6527	pyruvic acid	NA	NA	NA	NA	NA	NA	NA	NA	NA	NA
4124	pyrroloquinoline quinone	NA	NA	NA	NA	NA	NA	NA	NA	NA	NA
4907	pyroxylin	NA	NA	NA	NA	NA	NA	NA	NA	NA	NA
4040	pyrovalerone	NA	NA	NA	NA	NA	NA	NA	NA	NA	NA
2655	pyrotinib	NA	NA	NA	NA	NA	NA	NA	NA	NA	NA
5309	pyricarbate	NA	NA	NA	NA	NA	NA	NA	NA	NA	NA
3050	pyrethrins	NA	NA	NA	NA	NA	NA	NA	NA	NA	NA
3378	pycnogenol	NA	NA	NA	NA	NA	NA	NA	NA	NA	NA
3191	punica spp	NA	Z	NA	NA	NA	NA	NA	NA	NA	NA
6254	pumice	NA	NA	NA	NA	NA	NA	NA	NA	NA	NA
6253	pumactant	NA	NA	NA	NA	NA	NA	NA	NA	NA	NA
2551	pulsatilla spp	NA	Z	NA	NA	NA	NA	NA	NA	NA	NA
5308	pulmonary surfactant	NA	NA	NA	NA	NA	NA	NA	NA	NA	NA
5307	puerarin	NA	NA	NA	NA	NA	NA	NA	NA	NA	NA
2905	pueraria spp	NA	Z	NA	NA	NA	NA	NA	NA	NA	NA
5998	ptychopetalum spp	NA	Z	NA	NA	NA	NA	NA	NA	NA	NA
5951	ptyas spp	NA	Z	NA	NA	NA	NA	NA	NA	NA	NA
5655	pterostilbene	NA	NA	NA	NA	NA	NA	NA	NA	NA	NA
6378	pteromyini spp	NA	Z	NA	NA	NA	NA	NA	NA	NA	NA
4151	pterocarpus spp	NA	Z	NA	NA	NA	NA	NA	NA	NA	NA
6786	ptelea spp	NA	Z	NA	NA	NA	NA	NA	NA	NA	NA
5709	psychotria spp	NA	Z	NA	NA	NA	NA	NA	NA	NA	NA
2557	psoralen	NA	NA	NA	NA	NA	NA	NA	NA	NA	NA
3385	psilocybine	NA	NA	NA	NA	NA	NA	NA	NA	NA	NA
6785	psilocin	NA	NA	NA	NA	NA	NA	NA	NA	NA	NA
6252	psidium spp	NA	Z	NA	NA	NA	NA	NA	NA	NA	NA
5341	pseudostellaria spp	NA	Z	NA	NA	NA	NA	NA	NA	NA	NA
4293	pseudomonas spp	NA	Z	NA	NA	NA	NA	NA	NA	NA	NA
4065	pseudognaphalium spp	NA	Z	NA	NA	NA	NA	NA	NA	NA	NA
6251	pseudocatalase	NA	NA	NA	NA	NA	NA	NA	NA	NA	NA
5714	psammosilene spp	NA	Z	NA	NA	NA	NA	NA	NA	NA	NA
2567	prunus spp	NA	Z	NA	NA	NA	NA	NA	NA	NA	NA
4327	prunella spp	NA	Z	NA	NA	NA	NA	NA	NA	NA	NA
4798	prozyme 6	NA	NA	NA	NA	NA	NA	NA	NA	NA	NA
5654	prozyme	NA	NA	NA	NA	NA	NA	NA	NA	NA	NA
6784	prozapine	NA	NA	NA	NA	NA	NA	NA	NA	NA	NA
6782	protoveratrines a and b	NA	NA	NA	NA	NA	NA	NA	NA	NA	NA
3809	protoporphyrin	NA	NA	NA	NA	NA	NA	NA	NA	NA	NA
5442	protokylol	NA	NA	NA	NA	NA	NA	NA	NA	NA	NA
5547	proteus spp	NA	Z	NA	NA	NA	NA	NA	NA	NA	NA
1500	protein s	NA	NA	NA	NA	NA	NA	NA	NA	NA	NA
4398	prosultiamine	NA	NA	NA	NA	NA	NA	NA	NA	NA	NA
6781	prostatilen	NA	NA	NA	NA	NA	NA	NA	NA	NA	NA
4383	prostate gland extract	NA	NA	NA	NA	NA	NA	NA	NA	NA	NA
6780	propyromazine	NA	NA	NA	NA	NA	NA	NA	NA	NA	NA
4182	propylparaben	NA	NA	NA	NA	NA	NA	NA	NA	NA	NA
3672	propylhexedrine	NA	NA	NA	NA	NA	NA	NA	NA	NA	NA
1253	propylene glycol	NA	NA	NA	NA	NA	NA	NA	NA	NA	NA
6250	propyl gallate	NA	NA	NA	NA	NA	NA	NA	NA	NA	NA
5441	propoxycaine	NA	NA	NA	NA	NA	NA	NA	NA	NA	NA
3038	propolis	NA	NA	NA	NA	NA	NA	NA	NA	NA	NA
6778	propipocaine	NA	NA	NA	NA	NA	NA	NA	NA	NA	NA
3986	propane	NA	NA	NA	NA	NA	NA	NA	NA	NA	NA
6776	propallylonal	NA	NA	NA	NA	NA	NA	NA	NA	NA	NA
5053	pronetalol	NA	NA	NA	NA	NA	NA	NA	NA	NA	NA
3418	pronase	NA	NA	NA	NA	NA	NA	NA	NA	NA	NA
5305	promelase	NA	NA	NA	NA	NA	NA	NA	NA	NA	NA
2333	proline	NA	NA	NA	NA	NA	NA	NA	NA	NA	NA
5440	prolase	NA	NA	NA	NA	NA	NA	NA	NA	NA	NA
5885	proflavine	NA	NA	NA	NA	NA	NA	NA	NA	NA	NA
4436	profibrinolysin	NA	NA	NA	NA	NA	NA	NA	NA	NA	NA
6775	profadol	NA	NA	NA	NA	NA	NA	NA	NA	NA	NA
2638	proctase	NA	NA	NA	NA	NA	NA	NA	NA	NA	NA
4779	procinonide	NA	NA	NA	NA	NA	NA	NA	NA	NA	NA
5107	proanthocyanidin	NA	NA	NA	NA	NA	NA	NA	NA	NA	NA
5650	prn 1371	NA	NA	NA	NA	NA	NA	NA	NA	NA	NA
3614	primula spp	NA	Z	NA	NA	NA	NA	NA	NA	NA	NA
5884	pridopidine	NA	NA	NA	NA	NA	NA	NA	NA	NA	NA
6774	prexigebersen	NA	NA	NA	NA	NA	NA	NA	NA	NA	NA
4435	prexasertib	NA	NA	NA	NA	NA	NA	NA	NA	NA	NA
5649	prenoxdiazin	NA	NA	NA	NA	NA	NA	NA	NA	NA	NA
5883	preladenant	NA	NA	NA	NA	NA	NA	NA	NA	NA	NA
2393	pregnenolone	NA	NA	NA	NA	NA	NA	NA	NA	NA	NA
3133	prednazoline	NA	NA	NA	NA	NA	NA	NA	NA	NA	NA
4467	prebiotics, unspecified	NA	NA	NA	NA	NA	NA	NA	NA	NA	NA
5052	pramiverine	NA	NA	NA	NA	NA	NA	NA	NA	NA	NA
6249	pramiconazole	NA	NA	NA	NA	NA	NA	NA	NA	NA	NA
6772	pralmorelin	NA	NA	NA	NA	NA	NA	NA	NA	NA	NA
6771	prajmalium	NA	NA	NA	NA	NA	NA	NA	NA	NA	NA
2774	pracinostat	NA	NA	NA	NA	NA	NA	NA	NA	NA	NA
4575	poziotinib	NA	NA	NA	NA	NA	NA	NA	NA	NA	NA
4150	potentilla spp	NA	Z	NA	NA	NA	NA	NA	NA	NA	NA
4407	potassium thiocyanate	NA	NA	NA	NA	NA	NA	NA	NA	NA	NA
6247	potassium sulfide	NA	NA	NA	NA	NA	NA	NA	NA	NA	NA
992	potassium sulfate	NA	NA	NA	NA	NA	NA	NA	NA	NA	NA
3970	potassium sodium tartrate	NA	NA	NA	NA	NA	NA	NA	NA	NA	NA
3509	potassium sodium hydrogen citrate	NA	NA	NA	NA	NA	NA	NA	NA	NA	NA
2887	potassium nitrate	NA	NA	NA	NA	NA	NA	NA	NA	NA	NA
3537	potassium hydroxide	NA	NA	NA	NA	NA	NA	NA	NA	NA	NA
4466	potassium glycerophosphate	NA	NA	NA	NA	NA	NA	NA	NA	NA	NA
4370	potassium fluoride	NA	NA	NA	NA	NA	NA	NA	NA	NA	NA
4778	potassium dichromate	NA	NA	NA	NA	NA	NA	NA	NA	NA	NA
3714	potassium cresolsulfonate	NA	NA	NA	NA	NA	NA	NA	NA	NA	NA
2346	potassium chlorate	NA	NA	NA	NA	NA	NA	NA	NA	NA	NA
2771	potassium carbonate	NA	NA	NA	NA	NA	NA	NA	NA	NA	NA
2431	potassium bromide	NA	NA	NA	NA	NA	NA	NA	NA	NA	NA
2470	potassium bitartrate	NA	NA	NA	NA	NA	NA	NA	NA	NA	NA
1976	potassium bicarbonate	NA	NA	NA	NA	NA	NA	NA	NA	NA	NA
1656	potassium aspartate	NA	NA	NA	NA	NA	NA	NA	NA	NA	NA
3820	potassium aminobenzoate	NA	NA	NA	NA	NA	NA	NA	NA	NA	NA
6475	porphyra spp	NA	Z	NA	NA	NA	NA	NA	NA	NA	NA
2252	poria spp	NA	Z	NA	NA	NA	NA	NA	NA	NA	NA
2137	poractant alfa	NA	NA	NA	NA	NA	NA	NA	NA	NA	NA
2550	populus spp	NA	Z	NA	NA	NA	NA	NA	NA	NA	NA
2131	polyvinyl alcohol	NA	NA	NA	NA	NA	NA	NA	NA	NA	NA
6246	polyvinox	NA	NA	NA	NA	NA	NA	NA	NA	NA	NA
3358	polyurethane	NA	NA	NA	NA	NA	NA	NA	NA	NA	NA
2439	polysorbate	NA	NA	NA	NA	NA	NA	NA	NA	NA	NA
2323	polysaccharides, unspecified	NA	NA	NA	NA	NA	NA	NA	NA	NA	NA
3801	polysaccharide-k	NA	NA	NA	NA	NA	NA	NA	NA	NA	NA
6770	polypropylene glycol	NA	NA	NA	NA	NA	NA	NA	NA	NA	NA
5727	polyporus spp	NA	Z	NA	NA	NA	NA	NA	NA	NA	NA
4059	polypodium spp	NA	Z	NA	NA	NA	NA	NA	NA	NA	NA
4303	polypeptide	NA	NA	NA	NA	NA	NA	NA	NA	NA	NA
6769	polyoxyethylene oleyl ether	NA	NA	NA	NA	NA	NA	NA	NA	NA	NA
4906	polymethylsiloxane	NA	NA	NA	NA	NA	NA	NA	NA	NA	NA
5304	polymethylmethacrylate	NA	NA	NA	NA	NA	NA	NA	NA	NA	NA
4149	polygonum spp	NA	Z	NA	NA	NA	NA	NA	NA	NA	NA
5191	polygonatum spp	NA	Z	NA	NA	NA	NA	NA	NA	NA	NA
4086	polyglycolic acid	NA	NA	NA	NA	NA	NA	NA	NA	NA	NA
3677	polygeline	NA	NA	NA	NA	NA	NA	NA	NA	NA	NA
4111	polygala spp	NA	Z	NA	NA	NA	NA	NA	NA	NA	NA
5881	polydextrose	NA	NA	NA	NA	NA	NA	NA	NA	NA	NA
6766	polydeoxyribonucleotide	NA	NA	NA	NA	NA	NA	NA	NA	NA	NA
6765	polydecene	NA	NA	NA	NA	NA	NA	NA	NA	NA	NA
5880	poly(carboxymethylglucose sulfate)	NA	NA	NA	NA	NA	NA	NA	NA	NA	NA
6764	poly a.poly u	NA	NA	NA	NA	NA	NA	NA	NA	NA	NA
4646	poloxamine	NA	NA	NA	NA	NA	NA	NA	NA	NA	NA
2985	poloxamer	NA	NA	NA	NA	NA	NA	NA	NA	NA	NA
4257	poloxalcol	NA	NA	NA	NA	NA	NA	NA	NA	NA	NA
4434	poliglusam	NA	NA	NA	NA	NA	NA	NA	NA	NA	NA
1560	polaprezinc	NA	NA	NA	NA	NA	NA	NA	NA	NA	NA
5114	pogostemon spp	NA	Z	NA	NA	NA	NA	NA	NA	NA	NA
4904	podophyllum spp	NA	Z	NA	NA	NA	NA	NA	NA	NA	NA
5051	pocapavir	NA	NA	NA	NA	NA	NA	NA	NA	NA	NA
2538	poa spp	NA	Z	NA	NA	NA	NA	NA	NA	NA	NA
6763	pm00104	NA	NA	NA	NA	NA	NA	NA	NA	NA	NA
3783	plinabulin	NA	NA	NA	NA	NA	NA	NA	NA	NA	NA
5050	plevitrexed	NA	NA	NA	NA	NA	NA	NA	NA	NA	NA
4322	pleurotus spp	NA	Z	NA	NA	NA	NA	NA	NA	NA	NA
5647	plectranthus spp	NA	Z	NA	NA	NA	NA	NA	NA	NA	NA
3162	plaunotol	NA	NA	NA	NA	NA	NA	NA	NA	NA	NA
4837	platyphylline	NA	NA	NA	NA	NA	NA	NA	NA	NA	NA
3542	platycodon spp	NA	Z	NA	NA	NA	NA	NA	NA	NA	NA
2256	platinum	NA	NA	NA	NA	NA	NA	NA	NA	NA	NA
6412	plasmafibronectin	NA	NA	NA	NA	NA	NA	NA	NA	NA	NA
4574	placenta	NA	NA	NA	NA	NA	NA	NA	NA	NA	NA
739	placebo	NA	NA	NA	NA	NA	NA	NA	NA	NA	NA
5165	pituitary gland	NA	NA	NA	NA	NA	NA	NA	NA	NA	NA
6508	pisum spp	NA	Z	NA	NA	NA	NA	NA	NA	NA	NA
5164	pistacia spp	NA	Z	NA	NA	NA	NA	NA	NA	NA	NA
5969	piscidia spp	NA	Z	NA	NA	NA	NA	NA	NA	NA	NA
6762	piroheptine	NA	NA	NA	NA	NA	NA	NA	NA	NA	NA
5646	piroctone	NA	NA	NA	NA	NA	NA	NA	NA	NA	NA
3687	pirmenol	NA	NA	NA	NA	NA	NA	NA	NA	NA	NA
6243	pirlindole	NA	NA	NA	NA	NA	NA	NA	NA	NA	NA
5645	piritrexim	NA	NA	NA	NA	NA	NA	NA	NA	NA	NA
5634	piridoxilate	NA	NA	NA	NA	NA	NA	NA	NA	NA	NA
2194	pirenoxine	NA	NA	NA	NA	NA	NA	NA	NA	NA	NA
3301	piprinhydrinate	NA	NA	NA	NA	NA	NA	NA	NA	NA	NA
6240	pipoxolan	NA	NA	NA	NA	NA	NA	NA	NA	NA	NA
5644	pipofezine	NA	NA	NA	NA	NA	NA	NA	NA	NA	NA
6761	pipethiadene	NA	NA	NA	NA	NA	NA	NA	NA	NA	NA
4879	pipethanate	NA	NA	NA	NA	NA	NA	NA	NA	NA	NA
3049	piperonyl butoxide	NA	NA	NA	NA	NA	NA	NA	NA	NA	NA
5437	piperocaine	NA	NA	NA	NA	NA	NA	NA	NA	NA	NA
4777	piperine	NA	NA	NA	NA	NA	NA	NA	NA	NA	NA
4237	piperidine	NA	NA	NA	NA	NA	NA	NA	NA	NA	NA
4723	piperacetazine	NA	NA	NA	NA	NA	NA	NA	NA	NA	NA
4008	piper spp	NA	Z	NA	NA	NA	NA	NA	NA	NA	NA
3712	pinus spp	NA	Z	NA	NA	NA	NA	NA	NA	NA	NA
5643	pinometostat	NA	NA	NA	NA	NA	NA	NA	NA	NA	NA
4594	pinene	NA	NA	NA	NA	NA	NA	NA	NA	NA	NA
3063	pinellia spp	NA	Z	NA	NA	NA	NA	NA	NA	NA	NA
4122	pimpinella spp	NA	Z	NA	NA	NA	NA	NA	NA	NA	NA
4903	pimodivir	NA	NA	NA	NA	NA	NA	NA	NA	NA	NA
1874	pimobendan	NA	NA	NA	NA	NA	NA	NA	NA	NA	NA
5642	pimitespib	NA	NA	NA	NA	NA	NA	NA	NA	NA	NA
5641	piminodine	NA	NA	NA	NA	NA	NA	NA	NA	NA	NA
4850	pimenta spp	NA	Z	NA	NA	NA	NA	NA	NA	NA	NA
4024	pimeclone	NA	NA	NA	NA	NA	NA	NA	NA	NA	NA
5877	pimasertib	NA	NA	NA	NA	NA	NA	NA	NA	NA	NA
6760	pim 447	NA	NA	NA	NA	NA	NA	NA	NA	NA	NA
1996	pilsicainide	NA	NA	NA	NA	NA	NA	NA	NA	NA	NA
6549	pilocarpus spp	NA	Z	NA	NA	NA	NA	NA	NA	NA	NA
5640	pilaralisib	NA	NA	NA	NA	NA	NA	NA	NA	NA	NA
5876	pidilizumab	NA	NA	NA	NA	NA	NA	NA	NA	NA	NA
4834	pictilisib	NA	NA	NA	NA	NA	NA	NA	NA	NA	NA
5302	picrorhiza spp	NA	Z	NA	NA	NA	NA	NA	NA	NA	NA
4287	picrasma spp	NA	Z	NA	NA	NA	NA	NA	NA	NA	NA
3283	picibanil	NA	NA	NA	NA	NA	NA	NA	NA	NA	NA
6480	picea spp	NA	Z	NA	NA	NA	NA	NA	NA	NA	NA
5639	pias	NA	NA	NA	NA	NA	NA	NA	NA	NA	NA
3314	phytosterols, unspecified	NA	NA	NA	NA	NA	NA	NA	NA	NA	NA
6759	phytosterolins	NA	NA	NA	NA	NA	NA	NA	NA	NA	NA
4853	phytolacca spp	NA	Z	NA	NA	NA	NA	NA	NA	NA	NA
5966	phytase	NA	NA	NA	NA	NA	NA	NA	NA	NA	NA
4177	phyllanthus spp	NA	Z	NA	NA	NA	NA	NA	NA	NA	NA
5470	phragmites spp	NA	Z	NA	NA	NA	NA	NA	NA	NA	NA
6237	photosensitizer 101 iodide	NA	NA	NA	NA	NA	NA	NA	NA	NA	NA
5162	phosphorylcolamine	NA	NA	NA	NA	NA	NA	NA	NA	NA	NA
6758	phosphorylcholine	NA	NA	NA	NA	NA	NA	NA	NA	NA	NA
6236	phosphorus (32)	NA	NA	NA	NA	NA	NA	NA	NA	NA	NA
1881	phosphoric acid	NA	NA	NA	NA	NA	NA	NA	NA	NA	NA
4137	phosphazid	NA	NA	NA	NA	NA	NA	NA	NA	NA	NA
6757	phosphatidic acid	NA	NA	NA	NA	NA	NA	NA	NA	NA	NA
5049	phosphatase	NA	NA	NA	NA	NA	NA	NA	NA	NA	NA
6756	pholedrine	NA	NA	NA	NA	NA	NA	NA	NA	NA	NA
5814	phoenix spp	NA	Z	NA	NA	NA	NA	NA	NA	NA	NA
2092	phleum spp	NA	Z	NA	NA	NA	NA	NA	NA	NA	NA
5950	pheretima spp	NA	Z	NA	NA	NA	NA	NA	NA	NA	NA
3985	phenyltoloxamine	NA	NA	NA	NA	NA	NA	NA	NA	NA	NA
4935	phenylmercuric acetate	NA	NA	NA	NA	NA	NA	NA	NA	NA	NA
6755	phenylhydrazine	NA	NA	NA	NA	NA	NA	NA	NA	NA	NA
3979	phenoxyethanol	NA	NA	NA	NA	NA	NA	NA	NA	NA	NA
5637	phenovalin	NA	NA	NA	NA	NA	NA	NA	NA	NA	NA
2340	phenothiazine	NA	NA	NA	NA	NA	NA	NA	NA	NA	NA
4976	phenobutiodil	NA	NA	NA	NA	NA	NA	NA	NA	NA	NA
4339	phenmetrazine	NA	NA	NA	NA	NA	NA	NA	NA	NA	NA
6754	phenisatin	NA	NA	NA	NA	NA	NA	NA	NA	NA	NA
3670	phenethylamine	NA	NA	NA	NA	NA	NA	NA	NA	NA	NA
2930	phendimetrazine	NA	NA	NA	NA	NA	NA	NA	NA	NA	NA
2199	phencyclidine	NA	NA	NA	NA	NA	NA	NA	NA	NA	NA
6235	phenbenzamine	NA	NA	NA	NA	NA	NA	NA	NA	NA	NA
2822	phenazepam	NA	NA	NA	NA	NA	NA	NA	NA	NA	NA
3674	phenaglycodol	NA	NA	NA	NA	NA	NA	NA	NA	NA	NA
4354	phellodendron spp	NA	Z	NA	NA	NA	NA	NA	NA	NA	NA
4321	phellinus spp	NA	Z	NA	NA	NA	NA	NA	NA	NA	NA
5381	phaseolus spp	NA	Z	NA	NA	NA	NA	NA	NA	NA	NA
6234	phaseolamin	NA	NA	NA	NA	NA	NA	NA	NA	NA	NA
6587	pfaffia spp	NA	Z	NA	NA	NA	NA	NA	NA	NA	NA
6233	pf-6664178	NA	NA	NA	NA	NA	NA	NA	NA	NA	NA
5635	pexmetinib	NA	NA	NA	NA	NA	NA	NA	NA	NA	NA
1795	pevonedistat	NA	NA	NA	NA	NA	NA	NA	NA	NA	NA
4368	peumus spp	NA	Z	NA	NA	NA	NA	NA	NA	NA	NA
5938	peucedanum spp	NA	Z	NA	NA	NA	NA	NA	NA	NA	NA
3745	petroselinum spp	NA	Z	NA	NA	NA	NA	NA	NA	NA	NA
3669	petasites spp	NA	Z	NA	NA	NA	NA	NA	NA	NA	NA
4867	persicaria spp	NA	Z	NA	NA	NA	NA	NA	NA	NA	NA
2422	persea spp	NA	Z	NA	NA	NA	NA	NA	NA	NA	NA
5436	peroxodicarbonic acid	NA	NA	NA	NA	NA	NA	NA	NA	NA	NA
4465	peroxidized triesters of glycerol	NA	NA	NA	NA	NA	NA	NA	NA	NA	NA
2206	perospirone	NA	NA	NA	NA	NA	NA	NA	NA	NA	NA
4880	perna spp	NA	Z	NA	NA	NA	NA	NA	NA	NA	NA
6753	perlapine	NA	NA	NA	NA	NA	NA	NA	NA	NA	NA
3847	periplaneta spp	NA	Z	NA	NA	NA	NA	NA	NA	NA	NA
3684	perilla spp	NA	Z	NA	NA	NA	NA	NA	NA	NA	NA
3479	perifosine	NA	NA	NA	NA	NA	NA	NA	NA	NA	NA
4433	perfluorohexyloctane	NA	NA	NA	NA	NA	NA	NA	NA	NA	NA
6752	perflubutane	NA	NA	NA	NA	NA	NA	NA	NA	NA	NA
6232	peretinoin	NA	NA	NA	NA	NA	NA	NA	NA	NA	NA
5872	peracetic acid	NA	NA	NA	NA	NA	NA	NA	NA	NA	NA
6231	peptone	NA	NA	NA	NA	NA	NA	NA	NA	NA	NA
5159	peptidase	NA	NA	NA	NA	NA	NA	NA	NA	NA	NA
5300	peptichemio	NA	NA	NA	NA	NA	NA	NA	NA	NA	NA
5299	pepstatin	NA	NA	NA	NA	NA	NA	NA	NA	NA	NA
6230	peposertib	NA	NA	NA	NA	NA	NA	NA	NA	NA	NA
4085	peplomycin	NA	NA	NA	NA	NA	NA	NA	NA	NA	NA
4832	pentoxyl	NA	NA	NA	NA	NA	NA	NA	NA	NA	NA
4831	pentopril	NA	NA	NA	NA	NA	NA	NA	NA	NA	NA
4338	pentolonium	NA	NA	NA	NA	NA	NA	NA	NA	NA	NA
3608	pentetic acid	NA	NA	NA	NA	NA	NA	NA	NA	NA	NA
5043	pentafluoropropane	NA	NA	NA	NA	NA	NA	NA	NA	NA	NA
4236	pentaerythritol	NA	NA	NA	NA	NA	NA	NA	NA	NA	NA
4198	pentachlorophenol	NA	NA	NA	NA	NA	NA	NA	NA	NA	NA
3920	penicilloyl polylysine	NA	NA	NA	NA	NA	NA	NA	NA	NA	NA
5871	pengitoxin	NA	NA	NA	NA	NA	NA	NA	NA	NA	NA
4175	penehyclidine	NA	NA	NA	NA	NA	NA	NA	NA	NA	NA
4058	pemirolast	NA	NA	NA	NA	NA	NA	NA	NA	NA	NA
2853	pemafibrate	NA	NA	NA	NA	NA	NA	NA	NA	NA	NA
5976	pelvetia spp	NA	Z	NA	NA	NA	NA	NA	NA	NA	NA
4504	pelubiprofen	NA	NA	NA	NA	NA	NA	NA	NA	NA	NA
4721	pelargonium spp	NA	Z	NA	NA	NA	NA	NA	NA	NA	NA
3244	pegvorhyaluronidase alfa	NA	NA	NA	NA	NA	NA	NA	NA	NA	NA
3280	peginterferon lambda-1a	NA	NA	NA	NA	NA	NA	NA	NA	NA	NA
3647	pegilodecakin	NA	NA	NA	NA	NA	NA	NA	NA	NA	NA
4672	pegargiminase	NA	NA	NA	NA	NA	NA	NA	NA	NA	NA
5633	peganum spp	NA	Z	NA	NA	NA	NA	NA	NA	NA	NA
6228	peg-phenylalanine ammonia lyase	NA	NA	NA	NA	NA	NA	NA	NA	NA	NA
4644	pediococcus spp	NA	Z	NA	NA	NA	NA	NA	NA	NA	NA
5348	pectinase	NA	NA	NA	NA	NA	NA	NA	NA	NA	NA
5870	pecazine	NA	NA	NA	NA	NA	NA	NA	NA	NA	NA
5297	pearl	NA	NA	NA	NA	NA	NA	NA	NA	NA	NA
5048	pausinystalia spp	NA	Z	NA	NA	NA	NA	NA	NA	NA	NA
2583	paullinia spp	NA	Z	NA	NA	NA	NA	NA	NA	NA	NA
6227	patupilone	NA	NA	NA	NA	NA	NA	NA	NA	NA	NA
4302	patritumab	NA	NA	NA	NA	NA	NA	NA	NA	NA	NA
6380	patrinia spp	NA	Z	NA	NA	NA	NA	NA	NA	NA	NA
4367	patent blue v ci 42051 e131	NA	NA	NA	NA	NA	NA	NA	NA	NA	NA
3547	passiflora spp	NA	Z	NA	NA	NA	NA	NA	NA	NA	NA
4337	pasiniazid	NA	NA	NA	NA	NA	NA	NA	NA	NA	NA
5183	parthenium spp	NA	Z	NA	NA	NA	NA	NA	NA	NA	NA
6379	paris spp	NA	Z	NA	NA	NA	NA	NA	NA	NA	NA
4023	pargeverine	NA	NA	NA	NA	NA	NA	NA	NA	NA	NA
6748	parcetasal	NA	NA	NA	NA	NA	NA	NA	NA	NA	NA
6747	parathiazine	NA	NA	NA	NA	NA	NA	NA	NA	NA	NA
2275	papaver spp	NA	Z	NA	NA	NA	NA	NA	NA	NA	NA
3144	papain	NA	NA	NA	NA	NA	NA	NA	NA	NA	NA
6746	pantomycin	NA	NA	NA	NA	NA	NA	NA	NA	NA	NA
3410	panprosin	NA	NA	NA	NA	NA	NA	NA	NA	NA	NA
4957	panicum spp	NA	Z	NA	NA	NA	NA	NA	NA	NA	NA
4572	pangamic acid	NA	NA	NA	NA	NA	NA	NA	NA	NA	NA
4671	pancreozymin	NA	NA	NA	NA	NA	NA	NA	NA	NA	NA
3601	pancreas extract	NA	NA	NA	NA	NA	NA	NA	NA	NA	NA
1987	panax spp	NA	Z	NA	NA	NA	NA	NA	NA	NA	NA
6226	pamrevlumab	NA	NA	NA	NA	NA	NA	NA	NA	NA	NA
6225	pamiteplase	NA	NA	NA	NA	NA	NA	NA	NA	NA	NA
2910	pamabrom	NA	NA	NA	NA	NA	NA	NA	NA	NA	NA
6744	palmitoleic acid	NA	NA	NA	NA	NA	NA	NA	NA	NA	NA
5144	palmitic acid	NA	NA	NA	NA	NA	NA	NA	NA	NA	NA
2923	palmidrol	NA	NA	NA	NA	NA	NA	NA	NA	NA	NA
3889	palladium	NA	NA	NA	NA	NA	NA	NA	NA	NA	NA
5047	palifosfamide	NA	NA	NA	NA	NA	NA	NA	NA	NA	NA
6743	palaquium spp	NA	Z	NA	NA	NA	NA	NA	NA	NA	NA
6224	paeonol	NA	NA	NA	NA	NA	NA	NA	NA	NA	NA
2044	paeonia spp	NA	Z	NA	NA	NA	NA	NA	NA	NA	NA
5202	paederia spp	NA	Z	NA	NA	NA	NA	NA	NA	NA	NA
4775	padimate o	NA	NA	NA	NA	NA	NA	NA	NA	NA	NA
4720	p-phenylenediamine	NA	NA	NA	NA	NA	NA	NA	NA	NA	NA
6742	p-phenolsulfonic acid	NA	NA	NA	NA	NA	NA	NA	NA	NA	NA
6574	p-pentyl-m-cresol	NA	NA	NA	NA	NA	NA	NA	NA	NA	NA
4669	p-coumaric acid	NA	NA	NA	NA	NA	NA	NA	NA	NA	NA
3406	ozone	NA	NA	NA	NA	NA	NA	NA	NA	NA	NA
3334	ozagrel	NA	NA	NA	NA	NA	NA	NA	NA	NA	NA
3143	oyster shell	NA	NA	NA	NA	NA	NA	NA	NA	NA	NA
6223	oxyprothepin	NA	NA	NA	NA	NA	NA	NA	NA	NA	NA
6222	oxymesterone	NA	NA	NA	NA	NA	NA	NA	NA	NA	NA
5365	oxymatrine	NA	NA	NA	NA	NA	NA	NA	NA	NA	NA
4670	oxychlorosene	NA	NA	NA	NA	NA	NA	NA	NA	NA	NA
923	oxybenzone	NA	NA	NA	NA	NA	NA	NA	NA	NA	NA
6018	oxogluric acid	NA	NA	NA	NA	NA	NA	NA	NA	NA	NA
5296	oxipurinol	NA	NA	NA	NA	NA	NA	NA	NA	NA	NA
4571	oxilofrine	NA	NA	NA	NA	NA	NA	NA	NA	NA	NA
2892	oxiglutatione	NA	NA	NA	NA	NA	NA	NA	NA	NA	NA
6739	oxidronic acid	NA	NA	NA	NA	NA	NA	NA	NA	NA	NA
3257	oxazolam	NA	NA	NA	NA	NA	NA	NA	NA	NA	NA
5295	oxapium	NA	NA	NA	NA	NA	NA	NA	NA	NA	NA
5761	oxalobacter spp	NA	Z	NA	NA	NA	NA	NA	NA	NA	NA
5046	oxalic acid	NA	NA	NA	NA	NA	NA	NA	NA	NA	NA
6219	ovarian gland extract	NA	NA	NA	NA	NA	NA	NA	NA	NA	NA
5631	otoba spp	NA	Z	NA	NA	NA	NA	NA	NA	NA	NA
5630	otlertuzumab	NA	NA	NA	NA	NA	NA	NA	NA	NA	NA
3142	otilimab	NA	NA	NA	NA	NA	NA	NA	NA	NA	NA
4719	otamixaban	NA	NA	NA	NA	NA	NA	NA	NA	NA	NA
4773	osutidine	NA	NA	NA	NA	NA	NA	NA	NA	NA	NA
1967	ostilodrostat	NA	NA	NA	NA	NA	NA	NA	NA	NA	NA
6218	osteodex	NA	NA	NA	NA	NA	NA	NA	NA	NA	NA
5294	ossotide	NA	NA	NA	NA	NA	NA	NA	NA	NA	NA
6479	osmanthus spp	NA	Z	NA	NA	NA	NA	NA	NA	NA	NA
6738	osalmid	NA	NA	NA	NA	NA	NA	NA	NA	NA	NA
3467	oryzanol	NA	NA	NA	NA	NA	NA	NA	NA	NA	NA
3255	oryza spp	NA	Z	NA	NA	NA	NA	NA	NA	NA	NA
4537	orthosiphon spp	NA	Z	NA	NA	NA	NA	NA	NA	NA	NA
3466	orteronel	NA	NA	NA	NA	NA	NA	NA	NA	NA	NA
6737	ornoprostil	NA	NA	NA	NA	NA	NA	NA	NA	NA	NA
4115	ornithogalum spp	NA	Z	NA	NA	NA	NA	NA	NA	NA	NA
3248	origanum spp	NA	Z	NA	NA	NA	NA	NA	NA	NA	NA
1767	organ lysate	NA	NA	NA	NA	NA	NA	NA	NA	NA	NA
5628	oregovomab	NA	NA	NA	NA	NA	NA	NA	NA	NA	NA
6217	orconazole	NA	NA	NA	NA	NA	NA	NA	NA	NA	NA
4022	orantinib	NA	NA	NA	NA	NA	NA	NA	NA	NA	NA
5377	opuntia spp	NA	Z	NA	NA	NA	NA	NA	NA	NA	NA
4174	oprozomib	NA	NA	NA	NA	NA	NA	NA	NA	NA	NA
4266	opicinumab	NA	NA	NA	NA	NA	NA	NA	NA	NA	NA
3254	ophiopogon spp	NA	Z	NA	NA	NA	NA	NA	NA	NA	NA
6446	operculina spp	NA	Z	NA	NA	NA	NA	NA	NA	NA	NA
4899	onvansertib	NA	NA	NA	NA	NA	NA	NA	NA	NA	NA
5627	ontuxizumab	NA	NA	NA	NA	NA	NA	NA	NA	NA	NA
6454	onosma spp	NA	Z	NA	NA	NA	NA	NA	NA	NA	NA
5031	onopordum spp	NA	Z	NA	NA	NA	NA	NA	NA	NA	NA
4536	ononis spp	NA	Z	NA	NA	NA	NA	NA	NA	NA	NA
6736	onercept	NA	NA	NA	NA	NA	NA	NA	NA	NA	NA
5866	onc 201	NA	NA	NA	NA	NA	NA	NA	NA	NA	NA
5434	onatasertib	NA	NA	NA	NA	NA	NA	NA	NA	NA	NA
2833	onartuzumab	NA	NA	NA	NA	NA	NA	NA	NA	NA	NA
4772	onalespib	NA	NA	NA	NA	NA	NA	NA	NA	NA	NA
6216	omecamtiv mecarbil	NA	NA	NA	NA	NA	NA	NA	NA	NA	NA
3969	ombrabulin	NA	NA	NA	NA	NA	NA	NA	NA	NA	NA
3633	omarigliptin	NA	NA	NA	NA	NA	NA	NA	NA	NA	NA
3686	olprinone	NA	NA	NA	NA	NA	NA	NA	NA	NA	NA
5045	olorofim	NA	NA	NA	NA	NA	NA	NA	NA	NA	NA
6215	oligomeric proanthocyanidin	NA	NA	NA	NA	NA	NA	NA	NA	NA	NA
5120	oleyl alcohol	NA	NA	NA	NA	NA	NA	NA	NA	NA	NA
6735	oleuropein	NA	NA	NA	NA	NA	NA	NA	NA	NA	NA
4121	oleic acid	NA	NA	NA	NA	NA	NA	NA	NA	NA	NA
1974	oleclumab	NA	NA	NA	NA	NA	NA	NA	NA	NA	NA
5623	oleanolic acid	NA	NA	NA	NA	NA	NA	NA	NA	NA	NA
2174	olea spp	NA	Z	NA	NA	NA	NA	NA	NA	NA	NA
5864	olaptesed pegol	NA	NA	NA	NA	NA	NA	NA	NA	NA	NA
5626	olanexidine	NA	NA	NA	NA	NA	NA	NA	NA	NA	NA
5863	okoubaka spp	NA	Z	NA	NA	NA	NA	NA	NA	NA	NA
6460	oglufanide	NA	NA	NA	NA	NA	NA	NA	NA	NA	NA
5044	ofranergene obadenovec	NA	NA	NA	NA	NA	NA	NA	NA	NA	NA
1885	oenothera spp	NA	Z	NA	NA	NA	NA	NA	NA	NA	NA
6420	oenanthe spp	NA	Z	NA	NA	NA	NA	NA	NA	NA	NA
5433	odanacatib	NA	NA	NA	NA	NA	NA	NA	NA	NA	NA
4826	odalasvir	NA	NA	NA	NA	NA	NA	NA	NA	NA	NA
5862	octyl gallate	NA	NA	NA	NA	NA	NA	NA	NA	NA	NA
5755	octoxinol	NA	NA	NA	NA	NA	NA	NA	NA	NA	NA
3800	octotiamine	NA	NA	NA	NA	NA	NA	NA	NA	NA	NA
6337	octodrine	NA	NA	NA	NA	NA	NA	NA	NA	NA	NA
204	octocrilene	NA	NA	NA	NA	NA	NA	NA	NA	NA	NA
203	octisalate	NA	NA	NA	NA	NA	NA	NA	NA	NA	NA
6734	octaverine	NA	NA	NA	NA	NA	NA	NA	NA	NA	NA
4073	octatropine	NA	NA	NA	NA	NA	NA	NA	NA	NA	NA
3919	octanoic acid	NA	NA	NA	NA	NA	NA	NA	NA	NA	NA
5482	octamylamine	NA	NA	NA	NA	NA	NA	NA	NA	NA	NA
4993	octacosanol	NA	NA	NA	NA	NA	NA	NA	NA	NA	NA
4432	ocrilate	NA	NA	NA	NA	NA	NA	NA	NA	NA	NA
3902	ocimum spp	NA	Z	NA	NA	NA	NA	NA	NA	NA	NA
5157	obatoclax	NA	NA	NA	NA	NA	NA	NA	NA	NA	NA
5478	oat fibre	NA	NA	NA	NA	NA	NA	NA	NA	NA	NA
4120	o6-benzylguanine	NA	NA	NA	NA	NA	NA	NA	NA	NA	NA
6445	nymphaea spp	NA	Z	NA	NA	NA	NA	NA	NA	NA	NA
5625	ny-eso-1	NA	NA	NA	NA	NA	NA	NA	NA	NA	NA
5624	nuphar spp	NA	Z	NA	NA	NA	NA	NA	NA	NA	NA
6732	numidargistat	NA	NA	NA	NA	NA	NA	NA	NA	NA	NA
5380	nucleosides	NA	NA	NA	NA	NA	NA	NA	NA	NA	NA
5975	nucleic acid, unspecified	NA	NA	NA	NA	NA	NA	NA	NA	NA	NA
4825	noxiptiline	NA	NA	NA	NA	NA	NA	NA	NA	NA	NA
4718	novobiocin	NA	NA	NA	NA	NA	NA	NA	NA	NA	NA
5949	notopterygium spp	NA	Z	NA	NA	NA	NA	NA	NA	NA	NA
5432	norverapamil	NA	NA	NA	NA	NA	NA	NA	NA	NA	NA
3766	norvancomycin	NA	NA	NA	NA	NA	NA	NA	NA	NA	NA
5609	normethandrone	NA	NA	NA	NA	NA	NA	NA	NA	NA	NA
5042	norflurane	NA	NA	NA	NA	NA	NA	NA	NA	NA	NA
5622	nordihydroguaiaretic acid	NA	NA	NA	NA	NA	NA	NA	NA	NA	NA
5861	norcantharidin	NA	NA	NA	NA	NA	NA	NA	NA	NA	NA
4021	noramidopyrine	NA	NA	NA	NA	NA	NA	NA	NA	NA	NA
4463	noopept	NA	NA	NA	NA	NA	NA	NA	NA	NA	NA
4397	nonoxinol	NA	NA	NA	NA	NA	NA	NA	NA	NA	NA
5041	nonivamide	NA	NA	NA	NA	NA	NA	NA	NA	NA	NA
1001	no medication	NA	NA	NA	NA	NA	NA	NA	NA	NA	NA
6730	nitroxazepine	NA	NA	NA	NA	NA	NA	NA	NA	NA	NA
6409	nitrous ether spirit	NA	NA	NA	NA	NA	NA	NA	NA	NA	NA
6729	nitromersol	NA	NA	NA	NA	NA	NA	NA	NA	NA	NA
3431	nitric acid	NA	NA	NA	NA	NA	NA	NA	NA	NA	NA
6728	nitral	NA	NA	NA	NA	NA	NA	NA	NA	NA	NA
3607	nirogacestat	NA	NA	NA	NA	NA	NA	NA	NA	NA	NA
3781	nipradolol	NA	NA	NA	NA	NA	NA	NA	NA	NA	NA
3267	nimotuzumab	NA	NA	NA	NA	NA	NA	NA	NA	NA	NA
4431	nigella spp	NA	Z	NA	NA	NA	NA	NA	NA	NA	NA
3901	nifekalant	NA	NA	NA	NA	NA	NA	NA	NA	NA	NA
5857	nicotinyl alcohol	NA	NA	NA	NA	NA	NA	NA	NA	NA	NA
6650	nicotinate ethanolamine	NA	NA	NA	NA	NA	NA	NA	NA	NA	NA
3655	nicotinamide	NA	NA	NA	NA	NA	NA	NA	NA	NA	NA
2616	nicotiana spp	NA	Z	NA	NA	NA	NA	NA	NA	NA	NA
5431	nicomol	NA	NA	NA	NA	NA	NA	NA	NA	NA	NA
6727	nicoclonate	NA	NA	NA	NA	NA	NA	NA	NA	NA	NA
5040	nicoboxil	NA	NA	NA	NA	NA	NA	NA	NA	NA	NA
2775	nickel	NA	NA	NA	NA	NA	NA	NA	NA	NA	NA
4233	nicametate	NA	NA	NA	NA	NA	NA	NA	NA	NA	NA
5856	ngr-htnf	NA	NA	NA	NA	NA	NA	NA	NA	NA	NA
4215	newlase	NA	NA	NA	NA	NA	NA	NA	NA	NA	NA
2026	netupitant	NA	NA	NA	NA	NA	NA	NA	NA	NA	NA
5376	nervonic acid	NA	NA	NA	NA	NA	NA	NA	NA	NA	NA
5855	nerve growth factor, mouse	NA	NA	NA	NA	NA	NA	NA	NA	NA	NA
5430	nerium spp	NA	Z	NA	NA	NA	NA	NA	NA	NA	NA
4232	neridronic acid	NA	NA	NA	NA	NA	NA	NA	NA	NA	NA
4771	nepidermin	NA	NA	NA	NA	NA	NA	NA	NA	NA	NA
5854	nepeta spp	NA	Z	NA	NA	NA	NA	NA	NA	NA	NA
4104	nemonapride	NA	NA	NA	NA	NA	NA	NA	NA	NA	NA
5100	nelumbo spp	NA	Z	NA	NA	NA	NA	NA	NA	NA	NA
6725	nelipepimut s	NA	NA	NA	NA	NA	NA	NA	NA	NA	NA
5155	nedisertib	NA	NA	NA	NA	NA	NA	NA	NA	NA	NA
1942	nedaplatin	NA	NA	NA	NA	NA	NA	NA	NA	NA	NA
3026	necuparanib	NA	NA	NA	NA	NA	NA	NA	NA	NA	NA
3845	nazartinib	NA	NA	NA	NA	NA	NA	NA	NA	NA	NA
5154	navtemadlin	NA	NA	NA	NA	NA	NA	NA	NA	NA	NA
4503	navoximod	NA	NA	NA	NA	NA	NA	NA	NA	NA	NA
2354	navitoclax	NA	NA	NA	NA	NA	NA	NA	NA	NA	NA
5429	natural killer cells	NA	NA	NA	NA	NA	NA	NA	NA	NA	NA
2914	nattokinase	NA	NA	NA	NA	NA	NA	NA	NA	NA	NA
5359	nasturtium spp	NA	Z	NA	NA	NA	NA	NA	NA	NA	NA
2987	nartograstim	NA	NA	NA	NA	NA	NA	NA	NA	NA	NA
4336	narlaprevir	NA	NA	NA	NA	NA	NA	NA	NA	NA	NA
5732	nardostachys spp	NA	Z	NA	NA	NA	NA	NA	NA	NA	NA
6724	narceine	NA	NA	NA	NA	NA	NA	NA	NA	NA	NA
4301	naratuximab emtansine	NA	NA	NA	NA	NA	NA	NA	NA	NA	NA
2817	naporafenib	NA	NA	NA	NA	NA	NA	NA	NA	NA	NA
6001	naphthoquine	NA	NA	NA	NA	NA	NA	NA	NA	NA	NA
5293	naphthalene	NA	NA	NA	NA	NA	NA	NA	NA	NA	NA
2957	napabucasin	NA	NA	NA	NA	NA	NA	NA	NA	NA	NA
1763	naftopidil	NA	NA	NA	NA	NA	NA	NA	NA	NA	NA
2629	nafamostat	NA	NA	NA	NA	NA	NA	NA	NA	NA	NA
3434	nadide	NA	NA	NA	NA	NA	NA	NA	NA	NA	NA
3090	na	NA	NA	NA	NA	NA	NA	NA	NA	NA	NA
6210	n,n-dimethylglycine	NA	NA	NA	NA	NA	NA	NA	NA	NA	NA
5823	n-capric acid	NA	NA	NA	NA	NA	NA	NA	NA	NA	NA
6540	n-butyl alcohol	NA	NA	NA	NA	NA	NA	NA	NA	NA	NA
3956	n-acetyltyrosin	NA	NA	NA	NA	NA	NA	NA	NA	NA	NA
4621	n-(3-chloroallyl)hexaminium chloride	NA	NA	NA	NA	NA	NA	NA	NA	NA	NA
3780	myrtol	NA	NA	NA	NA	NA	NA	NA	NA	NA	NA
6209	myrtecaine	NA	NA	NA	NA	NA	NA	NA	NA	NA	NA
2863	myroxylon spp	NA	Z	NA	NA	NA	NA	NA	NA	NA	NA
5085	myristica spp	NA	Z	NA	NA	NA	NA	NA	NA	NA	NA
6021	myrica spp	NA	Z	NA	NA	NA	NA	NA	NA	NA	NA
6694	myrciaria spp	NA	Z	NA	NA	NA	NA	NA	NA	NA	NA
5153	myralact	NA	NA	NA	NA	NA	NA	NA	NA	NA	NA
5621	mycobacterium spp	NA	Z	NA	NA	NA	NA	NA	NA	NA	NA
6207	mustard gas	NA	NA	NA	NA	NA	NA	NA	NA	NA	NA
4974	musk	NA	NA	NA	NA	NA	NA	NA	NA	NA	NA
5740	musa spp	NA	Z	NA	NA	NA	NA	NA	NA	NA	NA
4396	muraglitazar	NA	NA	NA	NA	NA	NA	NA	NA	NA	NA
5039	muplestim	NA	NA	NA	NA	NA	NA	NA	NA	NA	NA
4502	mucuna spp	NA	Z	NA	NA	NA	NA	NA	NA	NA	NA
5620	mucor spp	NA	Z	NA	NA	NA	NA	NA	NA	NA	NA
4460	mucoproteose	NA	NA	NA	NA	NA	NA	NA	NA	NA	NA
1559	mucopolysaccharides	NA	NA	NA	NA	NA	NA	NA	NA	NA	NA
3931	mucin	NA	NA	NA	NA	NA	NA	NA	NA	NA	NA
5852	mtl cebpa	NA	NA	NA	NA	NA	NA	NA	NA	NA	NA
5851	mozavaptan	NA	NA	NA	NA	NA	NA	NA	NA	NA	NA
4717	motolimod	NA	NA	NA	NA	NA	NA	NA	NA	NA	NA
4171	motexafin	NA	NA	NA	NA	NA	NA	NA	NA	NA	NA
3899	motesanib	NA	NA	NA	NA	NA	NA	NA	NA	NA	NA
2434	mosunetuzumab	NA	NA	NA	NA	NA	NA	NA	NA	NA	NA
4281	morus spp	NA	Z	NA	NA	NA	NA	NA	NA	NA	NA
5474	mortierella spp	NA	Z	NA	NA	NA	NA	NA	NA	NA	NA
5850	morinidazole	NA	NA	NA	NA	NA	NA	NA	NA	NA	NA
4789	moringa spp	NA	Z	NA	NA	NA	NA	NA	NA	NA	NA
3898	morinda spp	NA	Z	NA	NA	NA	NA	NA	NA	NA	NA
5546	morganella spp	NA	Z	NA	NA	NA	NA	NA	NA	NA	NA
4262	moraxella spp	NA	Z	NA	NA	NA	NA	NA	NA	NA	NA
5619	moprolol	NA	NA	NA	NA	NA	NA	NA	NA	NA	NA
1481	montmorillonite	NA	NA	NA	NA	NA	NA	NA	NA	NA	NA
3918	monteplase	NA	NA	NA	NA	NA	NA	NA	NA	NA	NA
4668	monomethyltrisilanol orthohydroxybenzoate sod	NA	NA	NA	NA	NA	NA	NA	NA	NA	NA
2640	monomethyl fumarate	NA	NA	NA	NA	NA	NA	NA	NA	NA	NA
6721	monoctanoin	NA	NA	NA	NA	NA	NA	NA	NA	NA	NA
5427	monoclonal antibodies, granulocyte	NA	NA	NA	NA	NA	NA	NA	NA	NA	NA
5617	monochloroacetic acid	NA	NA	NA	NA	NA	NA	NA	NA	NA	NA
1748	monascus spp	NA	Z	NA	NA	NA	NA	NA	NA	NA	NA
3794	monalizumab	NA	NA	NA	NA	NA	NA	NA	NA	NA	NA
5615	monalazone	NA	NA	NA	NA	NA	NA	NA	NA	NA	NA
4716	momordica spp	NA	Z	NA	NA	NA	NA	NA	NA	NA	NA
3352	momelotinib	NA	NA	NA	NA	NA	NA	NA	NA	NA	NA
4696	molsin	NA	NA	NA	NA	NA	NA	NA	NA	NA	NA
4896	molibresib	NA	NA	NA	NA	NA	NA	NA	NA	NA	NA
5426	molgramostim	NA	NA	NA	NA	NA	NA	NA	NA	NA	NA
4300	mofezolac	NA	NA	NA	NA	NA	NA	NA	NA	NA	NA
3799	mocetinostat	NA	NA	NA	NA	NA	NA	NA	NA	NA	NA
3447	mk-2206	NA	NA	NA	NA	NA	NA	NA	NA	NA	NA
1563	mizoribine	NA	NA	NA	NA	NA	NA	NA	NA	NA	NA
[truncated: 4,885 more rows]
